# Supplementary material for: Propionibacterium avidum as an Etiological Agent of Prosthetic Hip Joint Infection
Source: PLoS One. 2016 Jun 29;11(6):e0158164. doi: 10.1371/journal.pone.0158164 (PMC4927178; doi:10.1371/journal.pone.0158164)
Supplement: S1 File — P. avidum-Specific genomic regions (>5kb) that are absent from selected genomes of P.acnes types 1A,1B,1C. (XLSX) [file pone.0158164.s001.xlsx]

## Sheet: A1
Supplement table A1: P. avidum-specific genomic regions (>5 kb) that are absent from selected genomes of P. acnes types IA, IB, II, III
The P. avidum-specific genomic islands have been identified using BRIG combined with ACT. See fig 3 (BRIG analysis) for the corresponding island numbers.
The following P. avidum genomes have been used for this comparison (see also Fig 3): T13, T14, T15, 44067, ATCC 25577, TM16, KPL2005, KPL2000, KPL1852, KPL1838
The following P. acnes genomes have been used for this comparison (see also Fig 3): 266 (IA), 12.1.R1 (IA), KPA171202 (IB), CCUG33950 (II), PMH7 (III)
Contig numbers and coordinates refer to the genome of P. avidum T13
In grey: genes that are absent in most but not all P. acnes phylotypes; in yellow: tRNA genes
Island name	Contig	Coordinates	Coordinates	Strand	Annotation (RAST)	Functional category	DNA sequence	Protein sequence
Island 1	contig 8_71121 bp	22555	19955	-	putative ABC transporter integral membrane protein		atgtggaaggccaccttcacctccctgtggagccgcaagctgcggctgttcatgtccaccttggccatcgtcctgggcgtcgccttcgtctcgggatcgttcgtcttcggcgacatgctccggtccaccttcaactccatcgtctcggggtccgtctcggacgtcgaggtgtccaagaacaccgaggacgcggtgcagggcgacgtgacgaaaccgtacccgttgacaccggccgtcgtcgacaggattcgcacggtcgacggtgtcaaggacgcccagggcaccgtcaccgagacgggaaccgtcctcatcgaccgcgacggcaaggccatcaccagtttcgggccgccccagttgggcttcagctggcagacgaccccggccctcggcggccagcag…	MWKATFTSLWSRKLRLFMSTLAIVLGVAFVSGSFVFGDMLRSTFNSIVSGSVSDVEVSKNTEDAVQGDVTKPYPLTPAVVDRIRTVDGVKDAQGTVTETGTVLIDRDGKAITSFGPPQLGFSWQTTPALGGQQGVHVVSGHEPRTDDEVVVDPQTLDKSGHHVGDRVKVITSRAGTVQAKLVGTATVGQSGSAGASYVFFTTHRAQQLFLKGHDAFTGVATVVEPGADRATVAKAVQKVLPKGYQAKDGKVVADEQMSAIGKALGFVDIFLLVFAGISLLVASFLIVNTFTILVAQRSSELALYRAMGASRGQIRATVLVEALVVGAVGSVLGLFGGLGLAVAIKAIMAATGWDIGQTTLTLGVKAIVASLITGILVTLVAALLPAARATRISPVQAMT…
		23350	22562	-	Methionine ABC transporter ATP-binding protein	idu(9);Methionine_Degradation idu(9);Methionine_Biosynthesis	atggcgccgaccgccgctgccgccgatgaactcgtcaagacttacggaaccggaaatgccgtcgtcaaggccctcgacggggtgagcgtcaccgtcgaggccggtgccctcaccgcggtcatgggtccgtcgggatcgggtaaatcgacgctcatgcactgcatggccgggctcgaccgccccacttcgggtcgcgccttcatcggccagaccgatgtcgccaccctcaccgacaggaagctgacgctgttgcgacgtgaacgggtcggattcatcttccagcagttcaacctcgtgccaaccctcacggctcgcgagaacatccttctgcccctggccatcgccggacgcaagcccgacccgcagtggtgggacaccgtcatcgacgtcgtcggcctg…	MAPTAAAADELVKTYGTGNAVVKALDGVSVTVEAGALTAVMGPSGSGKSTLMHCMAGLDRPTSGRAFIGQTDVATLTDRKLTLLRRERVGFIFQQFNLVPTLTARENILLPLAIAGRKPDPQWWDTVIDVVGLADRLDHKPSELSGGQQQRVACARALVGRPEIIFADEPTGNLDSMSATEVLGFLRRSVDEFGQTIVMVTHDPVSASYADRALFLADGRIVDDICHPTHDAVLTTMSRLDPRRAKTTDGEHVPAARRVERP
		24126	23524	-	hypothetical protein		atgcaccatcgtggtatcgctgccctcatcgccgtagcagccctcaccggctgccactcggcaggatcaacgtcggcccccacgccgacaccgagtgcctccactacaacatcggcatcatcggtaagcgcctcttccccgtcgacgccctcaccgacaccctcagcggggtccgtcagcgtcgccgaggctgaaaaggtttaccgcaccgcctccatcaatagcttcgaggtggagaagatgggaggcttggcccctggcgagccggccccgctcatgctcaccaactatgtcagcggccaagccctcaagaactacatgaccttcaaccacaagatctcagggctgggcatcaagatcacatcagggaactcctccgttaccgcggtgcgggagaag…	MHHRGIAALIAVAALTGCHSAGSTSAPTPTPSASTTTSASSVSASSPSTPSPTPSAGSVSVAEAEKVYRTASINSFEVEKMGGLAPGEPAPLMLTNYVSGQALKNYMTFNHKISGLGIKITSGNSSVTAVREKKGDTTHPEAAIALESCEDYSSVRTVDRHGKHDHGRIIHLDSWYARDKAGTVKMIARNGVEVPSCDVK
		25286	25158	-	hypothetical protein		atgaggatcgacacaaaatctccctcatggaaagaccccgacaacttgatcgtcccatcaatcacctatgccttgacacgtcacatgaagccgactcgagtggcctacatggaattccaggctcactga	MRIDTKSPSWKDPDNLIVPSITYALTRHMKPTRVAYMEFQAH
		25971	26618	+	hypothetical protein		atgctggacaaagttcttccttggcttcgtgacggagcctttgatcgtctctactcgcttttgggctctttcgtcggggtgctctctgtgttcgccatcgtcgaccacgtgcggccacttgacattctgcggggttggttgggggctctcgtggtccctgttggttggttgggtcgggtggatgctgttcttgctggcggtactccgtggggtcgggttggtgttgtcgtcgcggtcgttggtgtgttgggcgtggcgactcatgatgtgtgtcgggggtgttccgggccgaccttttggtgtggtgcgggtctcatggttacggctggtatgagctggttgtggctgatcttgctcctcgctgtcggatttgtcgtctctatgacggacttgattacg…	MLDKVLPWLRDGAFDRLYSLLGSFVGVLSVFAIVDHVRPLDILRGWLGALVVPVGWLGRVDAVLAGGTPWGRVGVVVAVVGVLGVATHDVCRGCSGPTFWCGAGLMVTAGMSWLWLILLLAVGFVVSMTDLITASWKEEFSFGDSLIREALGEALWRLWGTLFVTLFYSPLEVVEWLTGEPSGGTRRQIINPAGRPLKVELVEPKPEATKAHRNI
		27018	26734	-	hypothetical protein		atgagtgagtttgttgccgacaatggtgttggagtgaccgacgagatggctcgccagtgggcgagtgaggctgagtcgggttttgaggggttgcaggtcgagccgttcgagggtcgagcttgggaggacgtggagactgaccccctggagcctcgcacgatccgggtgagtgccagcgtgtggaggctgatcgaacgggacgcggcccggcaaggcatgaccgtatccgcgtggacccgtcaagcgctcacccgcgaggtcgcccagaccctcaaagccagctaa	MSEFVADNGVGVTDEMARQWASEAESGFEGLQVEPFEGRAWEDVETDPLEPRTIRVSASVWRLIERDAARQGMTVSAWTRQALTREVAQTLKAS
		29908	29564	-	CRISPR-associated protein, Cas2	icw(4);CBSS-216592.1.peg.3534	atggtcgtgctcgtcctcaccgcctgtcccgcgggactgcgtggccacctcacgaggtggttgctcgagatcagccctggggtgttcgtcgggcatctgcctgcacggatcagggatgccctgtggagccgagtcgttgaaatgtgccacgacgggcgggcgatcctcgtgtactcgatgcgcggcgagcagcatttcgagttccgcgtgcatcgacatgactgggacgtcgtcgacttcgacgggctgaaactcatgcagaggccaaacaatagggcacacaactcgacactgcggccgggatggagctcggctgcgcggcgacgtaggacggccaagcgctag	MVVLVLTACPAGLRGHLTRWLLEISPGVFVGHLPARIRDALWSRVVEMCHDGRAILVYSMRGEQHFEFRVHRHDWDVVDFDGLKLMQRPNNRAHNSTLRPGWSSAARRRRTAKR
		30849	29911	-	CRISPR-associated protein Cas1	icw(1);CRISPRs icw(1);CBSS-216592.1.peg.3534	atgggcaaatcgatcccgggcgcgagacctgccgaggtccaggagttggcgcgcgcccaggatcggctcagcttcatctacatggagcattgcatcgtcaaccgcgactcgaatgccatcacggcgtcgaatcagcagggcaccgtgcatgttccggcgtccatgatcggagcgctgttgttgggcccgggaacgaacgtcacccaccaggcgatggtgctgctggccgagtccggcgcgacgacgctatgggtgggcgaacacggtgtgcggtattacgcccatggccgaccactggcccggacgacccgactgctcgacctgcaggccgaagccgtcaccgaccacacgaagcggctggcggtcgctcggcgcatgtacgagatgcggtttcccgac…	MGKSIPGARPAEVQELARAQDRLSFIYMEHCIVNRDSNAITASNQQGTVHVPASMIGALLLGPGTNVTHQAMVLLAESGATTLWVGEHGVRYYAHGRPLARTTRLLDLQAEAVTDHTKRLAVARRMYEMRFPDDVATGLTLQQLRGHEGARVRQAYRDTAVRFGVAWDKRSYKVEDFESSDPTNQALTAATTCLYGVVHSVIAALGLSAGLGFVHTGKDRSFVYDVADLYKTSLAVPVAFECAANGDVDDIPGATRRAMRDAIHESTLLSTCVKDIHTLLDAPGDPDDGYGWDVVDLWDDRTGTVAGGRSWA
		31518	30853	-	CRISPR-associated protein, Cse3 family	isu;CRISPRs isu;CBSS-216592.1.peg.3534	atgtttctcacccagttcgacgtcaacgtcgcccgccgcgacgccgtgcgtctgttggcatctccggagcgactccacgccgcggtgctgagctcgtttccccctggtcagtccgcttccgatgacggccgaaccctgtggcgactggatcgcgggccgactccccatgaggcgaaactcatgatcgtcagcccgctgagacctgacctcaccgtgctcaacgagcaggctggatggtcgacgggggtctcgggtcggtcggctgactacgaccccttcctgcagggcctccgatccggctcaacctggcgattcaggtgcgctgtcaacccgacgaccgcagtgcgcaggacggccgggtcacgcggccagcgagttgccgaggtgacggccgagcag…	MFLTQFDVNVARRDAVRLLASPERLHAAVLSSFPPGQSASDDGRTLWRLDRGPTPHEAKLMIVSPLRPDLTVLNEQAGWSTGVSGRSADYDPFLQGLRSGSTWRFRCAVNPTTAVRRTAGSRGQRVAEVTAEQQLAWFLGRAERHGLSVPVTPDGTPSARVTRREVLRFRRRGSMVTLAVTQVDGVIHVADADAARVALTCGIGPAKGYGCGLMTLAPVVS
		32225	31518	-	CRISPR-associated protein, Cas5e family	icw(5);CRISPRs icw(3);CBSS-216592.1.peg.3534	gtgaccgtcctgctgttgcggctcgccgggcccttgcagtcctggggagactcgagccgattcacgactcgtgcgacgcgccgcgaaccgacgaaatccggtgtcatcgggctgctggcggcggcgcaggggcgacgtcgtaccgacagcatcgaggaccttctcacgcttcggttcggcgtacgcaccgaccagtccggctcggtcgtccgtgacttccagacggccatggactgggcgcaccccaagaaggacggcagcatccacgcgatgcctctgtcgaaccgctactacctggccgacgccgtcttcgtcgtcgcagtcgaaggagatcggtcgttgctcgaggcactcgacgaggccattggagaaccggcgttccccctgtacctaggccgc…	MTVLLLRLAGPLQSWGDSSRFTTRATRREPTKSGVIGLLAAAQGRRRTDSIEDLLTLRFGVRTDQSGSVVRDFQTAMDWAHPKKDGSIHAMPLSNRYYLADAVFVVAVEGDRSLLEALDEAIGEPAFPLYLGRRACPTEGQVSLGIHDDEMLAALETEPWHAKPWHRRRLGRSVYLPISYDAAPGQLGDTVRDLPLSFNPERREYGWRDVASTAVVVDNPDGNDEPDWFAGLEGA
		33346	32222	-	CRISPR-associated protein, Cse4 family	icw(3);CRISPRs icw(2);CBSS-216592.1.peg.3534	atgagttcgtactacgtcgacatccacgtccttcagagcgtcccgccgtccaacgtcaaccgcgacgacaccgggtcgccgaaatcagctctgtacggcggggtccgtcgggcgcgggtcagctcacaggcatggaagaaggccgtgcgaacgtccttcaaggacttcctgcccgcttcccagaccggcgcgcggacactgcgcgccgtcgaactgctcatgaaccgcctcaccgccgatccctaccgactggcgcaggaggatgctcgacagaaggccctcgcggtcgtcaaggcgctcggtctcaaggccgacaaacctcgagtgaaggaaggctcgggccccgagggcgtcgagcgcacccagtacctcgtcttctactccaaccagcagctcgat…	MSSYYVDIHVLQSVPPSNVNRDDTGSPKSALYGGVRRARVSSQAWKKAVRTSFKDFLPASQTGARTLRAVELLMNRLTADPYRLAQEDARQKALAVVKALGLKADKPRVKEGSGPEGVERTQYLVFYSNQQLDRLAQLAATSEGKISSSDAKKAADSDHGVEVALFGRMVADSRGLNVDSAVQVAHALSTHAVEIESDYFTAVDDYKLDEDDAGAGMIGTVEFTSETLYRFATVAVSTLEDNLGDVDLTADAAAAFVRGFVVSMPTGKQNTFANNTLPDAVVVQIRKGRSASFIGAFEDAITSTTGGFVEASCKALASYAHDCEEAFLGAPVASFVTRVGTRTEAVSDMGTAMPIDELVSSVRDQVATVLRAQS
		33972	33343	-	CRISPR-associated protein, Cse2 family	icw(4);CRISPRs	atgccagaaccatggaatgacgtcagcgcggcgacgcttggcgccgtcaaccacctgcagcggggctatctcgccacaccgcgcgatccgtgggcggtacggactctggcagccctgcgccatgccgatgcgacccgcccgggaaccgacccgaatctctgggaggtgaccctgggccaccttccggacgatctggtgggccacggggcatcgccggcgacgtacgccgaacgagccgtccacgccgccgtcgtcctctacgccatccatcagcagtcccggcccgggtcgatgcacgccaccagcatcggattgggccaggcggctcggatgctctcggcgcgacgctcgacgaacaccgagtgggaccccggcacggtctcccggttccagcacctg…	MPEPWNDVSAATLGAVNHLQRGYLATPRDPWAVRTLAALRHADATRPGTDPNLWEVTLGHLPDDLVGHGASPATYAERAVHAAVVLYAIHQQSRPGSMHATSIGLGQAARMLSARRSTNTEWDPGTVSRFQHLCRAQQWAIRLENLRGLVTLMRSEDVPLDYGRLAADLWRLQTSASDRVLLSWGRQLHHLPSEAPTTTTESTDQGESR
		35630	33972	-	CRISPR-associated protein, Cse1 family	icw(5);CRISPRs	atgacgagcgccttcaacctcatcgacgagccatggatcgcggtgcgacgtccggacaacgtcgtcatcgaggtgtcgatccacgacgccttccatcaagcgagcagtcttcgcggcttggccggggagatccccacccaggaggccgccgtcctgcgcctcctcctcgccatcgccatccgggccaccgccgagtaccgcagtgacgacgaaaaggtggacgactgggcgcagtggtgggagtccggactaccgctgcagcagattgacgactacctgggccgctgtcacgatcgattcaacctttttgacgacaaagctccgttcatgcaagtcgccggtctgcacaccagcaaaggagggtattcaggcctgatcaagatcatcagcgaagtcccc…	MTSAFNLIDEPWIAVRRPDNVVIEVSIHDAFHQASSLRGLAGEIPTQEAAVLRLLLAIAIRATAEYRSDDEKVDDWAQWWESGLPLQQIDDYLGRCHDRFNLFDDKAPFMQVAGLHTSKGGYSGLIKIISEVPPNDKFFTTRDGAGIASLSYAEASRWLVHAQAFDISGIKSGAVGDPRVNGGKGYPIGTGISGPMGIVVIEGTSLAETILLNLFLEDDPQTDVPVWERPPQTAAPDAEHPVPTGCADLFTWQSRRVRLIAEADHVVDVLLCNGDKVEWKYLLHKDPSTAWRFSAPQTKAAGEIVYMPRSHDSSRAMWRGLEPLLAREPSPEDRRRKKAGEPDRAWLRPEILEQLATLTSDGALPDDHLIRMRTIGMEYGSQSAVVSTTIDDSLPTSLA…
		38419	35627	-	CRISPR-associated helicase Cas3	isu;CRISPRs	atgctcaacacgtggtctcccccagcacggtcctgctgggggaagacgaacgaggaagccgactggctccccgtcgtccaacatctggaggacgccgccggcgtcatgaccgaggtgtggagactccaaccgagatccatcagatcactgctgtcggacagtcttggcggcgcggaagccgcccaggcgttcgaatgcttcctggcgggcgtacacgacgtcggcaagatcagcgccgacttcgcacacatggcacgatttccccgccgcaacgggacgtcgacgagctacctgtgcgaccggatggaacatcagggattcgtcataccgacgcccgagcgcccgattcctcacggcacggtgggccagatccacatcgagtcctggttgctcgaccgc…	MLNTWSPPARSCWGKTNEEADWLPVVQHLEDAAGVMTEVWRLQPRSIRSLLSDSLGGAEAAQAFECFLAGVHDVGKISADFAHMARFPRRNGTSTSYLCDRMEHQGFVIPTPERPIPHGTVGQIHIESWLLDRYRHQSPRARRCARNIASIIGGHHGTNPTEGDIEELRSGLAREDDLWRTTRDEVIDTMAAHTGADQFLGDWMSSPIPIEVQVLSEGLVIMADWIASSESLFPYDLTDPTPDRVRRAIARLRLPRPWRPDTGPDTADDLFARSFPALAHGSPNAMQRAAVEAAASMTSPGLLVIEAPMGQGKTEAALMCAQVLARRFGQGGIFFGLPTMATSNPMFGRVREWLDAVPATNPSSITLAHSKAGLNEDYQQLMPWNASMAVYDEGTSQRE…
Island 2	contig 11_26624 bp	2252	483	-	Arsenical pump-driving ATPase (EC 3.6.3.16)	isu;Stress_related_cluster icw(2);Arsenic_resistance	atggtccagttcctcgacgatgcccctcgtcacatcttcttcaccgggaagggcggagtgggaaagacgagcgtcgcgtgtgccaccgcggtcgaactgacacgccggggcaaacgagtcctcatcatcagcaccgaccctgccagcaatgtcggtcacgtctttggccagacgatcggcaaccgcatgaccccgatcgacgccgtccccggactcgacgccctcgagattgatccggagcaagcggccgaggcctaccgcaatcggatcattgacccggtgcgcgccatccttccccccagcgagatcgccacgatcaccgaacagctctccgggtcatgcactgttgagatcgcgtcgttcaacgagttcaccaacctgctggttgatccgtctcgt…	MVQFLDDAPRHIFFTGKGGVGKTSVACATAVELTRRGKRVLIISTDPASNVGHVFGQTIGNRMTPIDAVPGLDALEIDPEQAAEAYRNRIIDPVRAILPPSEIATITEQLSGSCTVEIASFNEFTNLLVDPSRTAGYDHVIFDTAPTGHTIRLLQLPGDWTAYLDAGRGDASCLGPMSGLDKSKNTYRAAVEALTDPDVTRLVLVARAQPSSLHEVNRTLTELAETGIQASHLAINGLLPHADDADPLHRAIEEREHAALEAMPAGLAALRRDDIPLKATTMIGVDALSHMFARDEADHPDDDIIVDLPEQPSLNQLIEDLADQEHGLVMTMGKGGVGKTTIAAAIATELARRGKKVLLTTSDPATHLAATLDGEMAGLTVDSIDPERVTQAYRERVMA…
		2689	2279	-	Arsenical resistance operon trans-acting repressor ArsD	isu;Arsenic_resistance	atgcccaccatccgtgtctacgagcccgcactgtgttgcaacaccggggtatgcggcgccgatgtcgaccaggaactcgtgaccttcaccgccgatgtcaacgccctccaggcgcagggaatcgacgtgcagcgagccaacctcgccaccgacccaactcggttcaccgagaacccagtcgtcgtcactttcctccagaccgcaggttccgaggcccttcccctcaccctcgtcgacgacgtcaccgtcctcaccggtcgtcaccccagccgggacgagatgctgcgctgggccggccacactgacaactcgccacacgtcgagcttcccgtcattgaggactgctgctcagatcacggcacatccacgtcctgctgcggggactctcagcggtcctcc…	MPTIRVYEPALCCNTGVCGADVDQELVTFTADVNALQAQGIDVQRANLATDPTRFTENPVVVTFLQTAGSEALPLTLVDDVTVLTGRHPSRDEMLRWAGHTDNSPHVELPVIEDCCSDHGTSTSCCGDSQRSSGCC
		2790	3134	+	Arsenical resistance operon repressor	icw(1);Arsenic_resistance	atgaagacgacgcttccagttgtgtcggccggtgatgcgtgcgagcctgactcgtcacctctgccggtttcgcgtgccgaggagctctccgtcgtggcaaaggcgttgtcggatccagtgcggttgcgcgtcttccaccacatcgcggcgaacagtggcgccagtgtgtgcgcctgccatctcgatggcctgttcggggtgagtcagccgacgctgtcccatcacctcaaaaaactcgtggaagcggggctcgtcgacaaggaaatgcggggacgatgggctcatttcacggtgcggccagaggggttggaggcctttcgtgcctttctggccgatcttccctga	MKTTLPVVSAGDACEPDSSPLPVSRAEELSVVAKALSDPVRLRVFHHIAANSGASVCACHLDGLFGVSQPTLSHHLKKLVEAGLVDKEMRGRWAHFTVRPEGLEAFRAFLADLP
		4271	4116	-	hypothetical protein		atgttcaagccggtgccgagcccgtgccgcctcatccaattcggagacacgtttacggttcacctcaatttccccggcatcggggacgtccagaccggcgagcagattgatcagcgtgctcttccccgatccgctctcccccatgagggcgtgtag	MFKPVPSPCRLIQFGDTFTVHLNFPGIGDVQTGEQIDQRALPRSALPHEGV
		4508	4684	+	hypothetical protein		ttggccgacgaaccaaccggggcgctggactcagccaactcggaggagcttttcaaggtcttcgccgctctggcgcacgaacggtcaatgtgtgtggtggttgccacccatgacccgatcgcgggccgattctgcgactcaatgacagtgctgcgcgatgggcaggtcatcaagtga	MADEPTGALDSANSEELFKVFAALAHERSMCVVVATHDPIAGRFCDSMTVLRDGQVIK
		4681	6867	+	putative ABC transporter integral membrane protein		gtgagtcacagtctgaacatcgcactgttgaggatttggagtcgcaaccgcagccgcttcaccgcggccgtaccgttgctggctgtggtggcagcgttcgtggcgttgtacatcgctgtgtcgtctttcgcgctcagtggcgcccaggttgcggatcgcgagcttggcccaagtggcgcctccgtggtcgtccatcaacaacaggccacccgccacccggatcgcgccgttctggatgcgatgacggcggccggcgccaagaatgtgcgcgttgccgtatacggatcagatctccagatcgacggctttcgctccacgggtctgtccaccggtccgcaggatcgtctcgaatacatggagtggcagcaggggagcaaaccctcccgctacgcgcttgcg…	MSHSLNIALLRIWSRNRSRFTAAVPLLAVVAAFVALYIAVSSFALSGAQVADRELGPSGASVVVHQQQATRHPDRAVLDAMTAAGAKNVRVAVYGSDLQIDGFRSTGLSTGPQDRLEYMEWQQGSKPSRYALAVGRWPSRSGEVMLSETLSVRLGNPSTIRAFSNSTRLAVVGTFRDVYATKGLEVVGAPGTWRQMSAAASTGYPDLTSTTQYLWDGVELDAMIPVIAQASGTSVDDLHAGALDRAFLQGHAQRSLFAHSSYLIVIPCLLLCGAVQLTTTTRLSRSLQVERAAMLRMGIPMSTTLLPTLGVVLLVCLGACLVGVGIGWLAGQVIRSAVLPHFMTQPLSPAAPVVLLGLSLLGLTVILSLLSIAIFQNVSWRPGQGSARFASLLSWGRRI…
		6959	7102	+	hypothetical protein		atgtcccactcgcttcacttgtcggtcccacatgactgggtcctgggttgggtggctgtactcggtctgctggcattgatcggtccgttgatggggttgcggggtatccgcgccaaggatcgcctcgccgatgacttggcatga	MSHSLHLSVPHDWVLGWVAVLGLLALIGPLMGLRGIRAKDRLADDLA
		7368	7286	-	tRNA-Leu-CAG	isu;tRNAs	gcgcgagtggcggaatggcagacgcgctggcttcaggtgccagtgtcccttgggacgtggaggttcaactcctctctcgcgca
Island 3	contig 2_486392 bp	453737	454669	+	FIG00945368: hypothetical protein		atggcagtagaagcaacgacgacgtgcaagcgtgtggtgggcccggtggtggctgccgcactgatggtaggcgcagtgggggtgacggcggcccccgcccaggcagctcaggcgtctgggcccgccgattatgcctcccaagcccagcaggcggctggttacatcgatagtcacagtgccgatctggtgaagggcaagttgggtccgcagttggatggggctctggcgttggtggcggctggcaagaagggttcgcctaccgttgccaaggtcaaggacaccatcaaggctcaggggccgagttactgcaccgcgaagaatgtgggtgggtgtgcgaaggtgacgatcactctgctggctcttggtgagtcgaccacctatggcggagttgactactcc…	MAVEATTTCKRVVGPVVAAALMVGAVGVTAAPAQAAQASGPADYASQAQQAAGYIDSHSADLVKGKLGPQLDGALALVAAGKKGSPTVAKVKDTIKAQGPSYCTAKNVGGCAKVTITLLALGESTTYGGVDYSQRVTSLPASALNEYATNQALDMIALERLGKPIPKALFDKVTKYATTTPQWDDPDTDGLTLTALSHVESPDKQKAVTSLVKRLDADKQDGAWGSKGKGPNVNTTAWVAPGLYRAGDAGHKAQAVAGQKWLVSQQQSDGSFRTPYSPLMATTQAVPALRGLQSYDNVGAHQAHEEPVVG
		454700	456361	+	Flagelliform silk protein		gtgctggggcggcttttgtggctgccccagcacgattgttgtggtcgatttgggtcattgcggcggtatgtcgtgtcggtgcgtggggtgtgtcaagtgaagtgtgggcgccggtgggcgtgtgtgatagcggctgttgtcatggttgcgggtgtggcgtgtggtggcgtggggcctcggctggcgatggcgggacctgatgatcagtcgtcgaatgaacagtatccatcatcgaatgggaaatggggggtgtggccagatgaggggcccaccttggatacgtttttcgacaagcatggcatgtggcgtgatgggtggtgtcgacgcggcgagcgggggtatgcagtcgttatcgatgtttctggtgcaccagaaaattggcgaggtgatttgatgccg…	MLGRLLWLPQHDCCGRFGSLRRYVVSVRGVCQVKCGRRWACVIAAVVMVAGVACGGVGPRLAMAGPDDQSSNEQYPSSNGKWGVWPDEGPTLDTFFDKHGMWRDGWCRRGERGYAVVIDVSGAPENWRGDLMPTPEHIRRFGPTVSDGWIVRCHEGLHRNFSTTNLEDVADAVGLSTQYTDDYVTPPGGSNAHIGQDQYQILHIRMVEDTRTWRFWKWDGGVWIHANDAGDLSGGWPPNGWSMKDPWPSAANNRMIHEGPYGSEVQTTDITAGSIIYVTYGAHITHPTDPESEERSTPTHVYLGDAALHPKVHQNPKTGQQCPGWTLTPQFSDGLVNGCVPKSAPGPGPKPDPRPGSGGGPKPGPHHRPGGGAAHGGRVPGGQHGSGVHHGPQDHRGGD…
		456452	457510	+	hypothetical protein		atgggcaagacgatgatgaggtgggtgacggggggtctggctgctgtgatggcggctggcggtctcgtcgtgccggcatgggccgatgatgatgtggagcagattccgacggcgtcggcggatcagtggcatccggggtggtgtgccaaggatgaggagggttattcggttcttatcgatatggcggcgttggatccgaaggaccggggtgatttgaatccggccacgaccacgtacaccgatgcgcatgtcaaggatggctggtttgtgcgctgtcacaagggtttggagccggtcaagtacgccaagggtcatgatttcaactttgagatggagccggcgaactgggcggcgagtgtgggtattcccgggacggtggatccgaatgggtgggccagt…	MGKTMMRWVTGGLAAVMAAGGLVVPAWADDDVEQIPTASADQWHPGWCAKDEEGYSVLIDMAALDPKDRGDLNPATTTYTDAHVKDGWFVRCHKGLEPVKYAKGHDFNFEMEPANWAASVGIPGTVDPNGWASFLGINFYSDKTSSGDGITASGVTVVPGKDGKLPLWPEKVHNDEDYPGKPADVGWRPLPEKPVKGMAVAIALYPDGHTDDPENPGAEFYFAGDNPNRPEHQPQYADAPAPTPTPTPSSDPTVSPTPTQTPTPTAGPTQTPTETPTAEPTGTATPTLTPLPTPDTKPSRTTTPAPNASVNPPDSTVRPVDGRDGRDDAKIPAAPGPDGGSLAAPALPATGA
		457572	458135	+	hypothetical protein		atggtgacaaggatgacagagaagaagatgggaatgtcgacgatgagccgacggatcgccggcccgttggtcgcggtgctgcttgccgctggtgccgtgaccgggacgggggcggctcaggcggctgggccggtctctggtgcctcgggttggcacgacggtgcgtgtgcggccaatgaggggcagacggtcgtcgtggaccaccgagacgaccccaagagccagaagccgatcatcccggacaattggaaggctaagccggggattctggtgcggtgcaatgtgggtggcacctgggctaatcccaagggtgatgcccggactgagccgctcaaggcggtggggatcacgtacgccccggagggcgggatgagtctcatcgacacggttaacggtgtc…	MVTRMTEKKMGMSTMSRRIAGPLVAVLLAAGAVTGTGAAQAAGPVSGASGWHDGACAANEGQTVVVDHRDDPKSQKPIIPDNWKAKPGILVRCNVGGTWANPKGDARTEPLKAVGITYAPEGGMSLIDTVNGVRDDEDAGKYWMFSAFTKGDPDWQTGEVPKPGKNTWVGVTLGGKEIPSIDPPVKK
		458231	459241	+	hypothetical protein		atggtgaaggttcgcaggacgatgtgcctggcagctgtcgtggtggttgtcggtgtggtttcatggccggtggtggcccaggccgacgatggcgtctcggcccaactgtgttcggatccgaactatgagtgcaccgtgagcgtgtatggaggtgaagcacgcgaggtgtccgggtctggagtcgacgtgactggaaagccgggcacccgggtgcggttggcggcctattacgtgcgtaccgacgaccacggcaagctgatcaagctggaacgcttcgtcgtggccgacaagccggtggtcgtcggggacaccggaatcgtgggcaccagctttgggttccccaccgttcaggatgatccggcgaagatacccagcgcatggatcttcgtggggcccgat…	MVKVRRTMCLAAVVVVVGVVSWPVVAQADDGVSAQLCSDPNYECTVSVYGGEAREVSGSGVDVTGKPGTRVRLAAYYVRTDDHGKLIKLERFVVADKPVVVGDTGIVGTSFGFPTVQDDPAKIPSAWIFVGPDDVTMDNLDKAAGSFVPYGTLKPTVLGDGWGLEKPVGQTIGLRVVGAMLTSIYEIEYQDDAGRWVNVVKVPKPNGEWCSDRNGVSSFWDYPHLAQVCMENPSQPADIGYELPRGLKHRRYKMRMTTYGGDGLIVVHSWDVVPSDHPVQAPYKGTFREPRHRGASSLAGAEERHPSNRIVQGAVGAGAVVAAAAMAGAGWRGRRS
		459252	460268	+	hypothetical protein		atgaaacgcgtgcatcccctgacggccctgctgtgggtcgtctcgctggtggccgtggcgtggatggcagatcaactcgtggtgtcactgacggctctggtggcgctgtgcgtggtcgcggcggtggcaggtggtccccgacgagccgtgtggcggcctgtccgcgagatctgcgtggtgctggtcgtcatctgggcactgctcctggccggtgtgctgggtcatgtgacgaccaccggcggcatcgtggtgacgttgccgtccatcctgatcggcagccagcagatcggaggtgtcgtacacgtcggcccgacgctgaacgccgccaatcatgccgtgcaggcgtgtgtggcagtggttgccggggcggtgctggtgcagttgcgtcccgcccacgac…	MKRVHPLTALLWVVSLVAVAWMADQLVVSLTALVALCVVAAVAGGPRRAVWRPVREICVVLVVIWALLLAGVLGHVTTTGGIVVTLPSILIGSQQIGGVVHVGPTLNAANHAVQACVAVVAGAVLVQLRPAHDWLDLAMCWLGRGARVMAPGMCMAEGVSVAVADRVRLRRDGLRTSRLQALVDGIDRGREIEDRWEEARLVRSPRSWCRVLGVAGTLVVLLACVRQTMTGWTLWHVAAVDLYWERALMTVAGLWALAGLVVLMVHGLPGVGRLRLVDVALVLAAIATVVAWLVRGWTGDAAALTTPSGMPVVLCAAVVLGAVAVTVTFNAGGRRARG
		460255	461721	+	Glycerol-3-phosphate ABC transporter, ATP-binding protein UgpC (TC 3.A.1.1.3)	idu(1);Glycerol_and_Glycerol-3-phosphate_Uptake_and_Utilization	gtgctcgaggttgagtcgatgtgtgtggacgtctcgcgggtcggccggatcctggacgacgtcagtgtgtgggcagggcagagagtcaccctcgtcacgggccgcagtggctgcggatcgacgaccctgttgcgtctcgtcgcagggtaccgggatcggcaggtggtgcgccgacgtggcgtggtccgactgtctgggcgacggatcgatcagatgagtcgtgccgaactgcgtcccctcatgacgatggtggggcaccgtccgctgggagggaggatagatcccgcgaacctcggaacccatgacgccgagctgcgcagcaccattgaggagctgggactcacccagtggtgcgacacaccagcggcacggatgccggcctgcgtggcggcccgcatg…	MLEVESMCVDVSRVGRILDDVSVWAGQRVTLVTGRSGCGSTTLLRLVAGYRDRQVVRRRGVVRLSGRRIDQMSRAELRPLMTMVGHRPLGGRIDPANLGTHDAELRSTIEELGLTQWCDTPAARMPACVAARMALVEGIASEAPVLLLDQVLAPMTSVWRSRAASCIARAARAGRIVVWAEHALEHALGVADSVVEIVDGHVQQTAAPSWSSSQLPPTPLQQMAGRSGEQFFTDPAQAHDHFAAAAVTAMPFPHPQQSEGPILARVDPADLRLSGGLVDVRAGQVLGVVSHDPVQAHRVARRLAATVNPSCPEDRLLHTLLRQTSVRRACDLVDRRSDRSVGASMELADEVLGPVGARRGVEHGEGQQRLLADVLACAGGEVVLWIDPGWAVDAASGDR…
		461705	462592	+	Substrate-specific component CbrT of predicted cobalamin ECF transporter	idu(1);ECF_class_transporters	atgcgcaactggtgtagtggaatcgtcacggcgatactggccgtggcgaccggggtgtggctcgccatcccgctcatcgactcgatgcgagcggggacccgacagcaggccaccgtcgaggcccaggcgatggccttgttcctcacggcaggtctcgtgctgctggcggtgtgtcgatggatcgatgacggccgtcgggtctggcgggtcgggctgctggtgtgcctcgtcgtggtgaactcgctggtgcgggtgacgatgtcgccgcgggtgttcggcgtggagccggtgttcatcctgcccttcctggtcggggtgtctgccgggccgtcggcaggattcttcgtgggagccggatcatgtctggtctccagcatgctggtgggcacggtcgacgcg…	MRNWCSGIVTAILAVATGVWLAIPLIDSMRAGTRQQATVEAQAMALFLTAGLVLLAVCRWIDDGRRVWRVGLLVCLVVVNSLVRVTMSPRVFGVEPVFILPFLVGVSAGPSAGFFVGAGSCLVSSMLVGTVDAPLPGQMLAWGFTGLIGSVLVRVPTRPAWLLSWPLAVLCGPVLGVMLNLIGWPTDEAGTVGQNTSDAFVTGLSSTQTIQRLVRYSVRTSMGIDLTRGVCTLLGVIIIGLPTIRSLRTAWGSPDRRTDEAPTSRSTPIRSEAVERREQARTRTKAWFTDQEDTA
		462769	463731	+	MoxR-like ATPases		gtggaccgggcacgtcgtctcgtcaagacgatctcgcgagccttcgactccaaggtcgtgggtcaggaggcattgcgcacggcactgctcgtcggactcatcggcgggggtcacgtgctgctggaatcggtgccgggcctggccaagacgctggcagcctccaccctggcctccaccgtcgatgccagcttctcgcgcgtgcagtgcacccccgacctgctgcccagcgacatcatcggcacccaggtgttcaaccccggcagcagcacgttcaccaccgagctgggcccggtgcatgccaacgtcgtgctgctggacgagatcaacaggtccagcgccaagacgcaggccgccatgctcgaggccatgcaggagaggcaggcgacgatcgggggcaag…	MDRARRLVKTISRAFDSKVVGQEALRTALLVGLIGGGHVLLESVPGLAKTLAASTLASTVDASFSRVQCTPDLLPSDIIGTQVFNPGSSTFTTELGPVHANVVLLDEINRSSAKTQAAMLEAMQERQATIGGKTYPMPDPFLVLATQNPIDEEGTYVLPQAQMDRFLLKVIVDYPSPADEVEMLRRLKSGALESRTVSAVVSRDDVLWLQGLSRRVHVDESLLHYIVQIVHATRHAGEYLPQEQARYLEYGASPRATIAFVEAACAHALMHGRDHVIPDDVRAMRHMILRHRLILTFEAVATQVPVEEIIDGIFGAVPTP
		463791	464621	+	protein of unknown function DUF58		atgggtctgctcgacggccagtacgcgtcgatgaccaccgggcgcagcatggacttcgacgacctgcgctcctacgtgcccggcgacgacgtcaaggacatcgactggaagtcctcggcacgttccggggagctgctcatcaagagttaccgggccgagcgcaggcacaccctcgcgttcgtcgtgccgagcggtggatcactggccagtgccgccacactcacccattccaagatcgacgtggtgcttgccaccatcggggtgctggcatgggtggcgtgccaccagggcgactacgtcacggtcatcgccccgggcaaggacggtccgagcgtggcgcgaccgtcgtaccgggacacacagatcgagcacatgctcgccggactcgacgccggatgc…	MGLLDGQYASMTTGRSMDFDDLRSYVPGDDVKDIDWKSSARSGELLIKSYRAERRHTLAFVVPSGGSLASAATLTHSKIDVVLATIGVLAWVACHQGDYVTVIAPGKDGPSVARPSYRDTQIEHMLAGLDAGCRLETPDPDLVELLDLTASGLRRRCIVVVVLDDWDPRPADVDALASLCARHEVLAIEVSDLDLTDPALATVPTRDQATGRPVPGFVARDRQVREQAVAAQQERARRRGHTLDRLGIIHESVADVDDSVAAIVRLLERMRHASRH
		464638	465111	+	hypothetical protein		ttgcccgtcctggacctgtacccgcccgtctcccacgactcgagatggtggtgggtggtcctcggttgcctggtcgcgaccgcagccgtgctgtgggggtgtcgccgcgtcctggcgagaatcgacgccgcagccatggcagagggaccggcaacgctggagacgatccgtgccaccgcattgcgagaccttgatgccgccgagggcgcctaccgacgtggcgagccagaccgtaccgtgtgtcgaggcatcagcatggccctgcgcaggttcgccgcgctcgcctgtggcagcgacctggactacgaggggttggacgaactctcccgtcgtgccgaggaggatccgcggctggaaccggtcgtcgcggtcgttgaacggtgctatgcggtggagttc…	MPVLDLYPPVSHDSRWWWVVLGCLVATAAVLWGCRRVLARIDAAAMAEGPATLETIRATALRDLDAAEGAYRRGEPDRTVCRGISMALRRFAALACGSDLDYEGLDELSRRAEEDPRLEPVVAVVERCYAVEFDPRGHGVDTDELLADAVRTVRSWT
		465102	466073	+	FIG00448535: hypothetical protein		atggacctgatgtggtggtggatgtggccgatcgtcgtcgtcgcggccgctgtgacggtcctcatcgggttggtgctgcgccgtcacgagggcgtcgagcggcttgcagtggcgcatgccgaccgacttcgtgcccttcctgcttaccgggaccacgcccggcggcgagtgcgatgtctggtgatagcggtggtgtgttggggagtggccgtctgcggagccggcctggtggccgccagattgcaggggatcgacgatgatgatcgtcagatacgcacccgtgacgtcatgctgtgccttgacgtgtcgggttcgatggagggggtggaccgtcaggtcatcaacacctacatccagctggccgaccacatcagcgatgaccggatcggattcgtcatg…	MDLMWWWMWPIVVVAAAVTVLIGLVLRRHEGVERLAVAHADRLRALPAYRDHARRRVRCLVIAVVCWGVAVCGAGLVAARLQGIDDDDRQIRTRDVMLCLDVSGSMEGVDRQVINTYIQLADHISDDRIGFVMFDSSSVTVFPLTHDRDSVKAGLEQAGERLGRADLDPGVRYGPGGSLVGDGLASCISRFDQLDQPRSRSIVLATDNMVAGSSVYTVPQAVDLAVKRHIMVFGIVPASDDPDYRAARDELHQQALRTHGQTLTIPSDGQADTADVAHRIQAQAKKAVMAMASHRSYDMPWLGALMIGVGGLGAMIARRREER
		466070	467020	+	hypothetical protein		atgagctggcatcctcaccccatcgcggtggcactcgctgtcatcatgctcatcgtcgccgtgtggttcggtgtgcagggccgccacactcgcggcaggaccgccaccacgatcctggacatcctgctggccgtgctcgtcgggctcatcggcctgcacccggtggtgggcgagtccggtcgtcaaagttcaagcgtggacgccgacatcgtcatcatggtcgacacaactacctcgatggcggcccgcgacaacgggaacaagacgcgtctctccggggccattcgcgacatcgcgcagctcgcctcggccttcggcggtgcccggttcaccctcgtcaccttcgacaacgaggcccgggtggcggtggcctcgaccaccgacaccggcacgatcgtc…	MSWHPHPIAVALAVIMLIVAVWFGVQGRHTRGRTATTILDILLAVLVGLIGLHPVVGESGRQSSSVDADIVIMVDTTTSMAARDNGNKTRLSGAIRDIAQLASAFGGARFTLVTFDNEARVAVASTTDTGTIVSAANSLTWREDTKGTGTDIGVGVPTAVDALRKARESAPQATRMVFYLGDGEQTATKDPGSFAALKPLVTNGAIYGYGTAKGAPMARSAFDSNDVTYHGRKAISHADHTTLTSAARQAGLSFAARSPGRTLTPPQISLNRTTHEEQVNAGTDLAWILGLVAAADVAVQLTMSARQLRRARKDVP
		467074	467832	+	hypothetical protein		atgagccagagccgggctcgccgggcacgccggctcaccgtcggggtgacggcgctgctcgtcgccgttctcgtgctcaccgcgtgccgactcgccgccaccttggtgtgtgaccggatcggcagcggggccttcacctcccagcagtacgaccaggccgagcgctacttcggggcgaacatgaggttcaacgtcaccgaaccgtggatcgccagctacgaccgcggaacgagccgggctgctgagagcaaatacgccgacgccgagaaggatctccgtaccgccctcgagctggcaccggaagggcagaggtgccgggtgggcatgaacttggtgtggaccatggaggagtcgaccacgatgcaaggccttaatcgggggtctcccatggcgaccgtc…	MSQSRARRARRLTVGVTALLVAVLVLTACRLAATLVCDRIGSGAFTSQQYDQAERYFGANMRFNVTEPWIASYDRGTSRAAESKYADAEKDLRTALELAPEGQRCRVGMNLVWTMEESTTMQGLNRGSPMATVSTLKEARAITQRLRCHGRTTAPQSHVRQTSADQKTEQSTIMKRLDQEMDQAQQGSRSQEKEPPKTKDSEQQRQKRLFARNQQALNEQRRSSQDQNGSPQHAPSASTPRTAGGVPDRKGW
		468840	467887	-	FIG00945619: hypothetical protein		atgcactcagcaaccgcgatgcgacgatcacgatcagcggtacatgtccttatctgtctcctactcatcgtggttggagctgtcggatcaagcctcgtccagactggcggcggccacatcagtgtccaaggcctcatgatccccggtaaggacggagcagtggccagtgccgatcttttccgacccgacaccgcaacagcagagcgcaaggcccctctcatcatcgtgacaccagggttccagcgcaccccggattcacctggtcacgatgtgttgggagatattggatccatgatgtgttttcgtcgagttcacacaaactcttgcgcttccgcgatatctcgtaccgtcatcgcgttggccactgtgatggcctgctggataccggctccggctgcc…	MHSATAMRRSRSAVHVLICLLLIVVGAVGSSLVQTGGGHISVQGLMIPGKDGAVASADLFRPDTATAERKAPLIIVTPGFQRTPDSPGHDVLGDIGSMMCFRRVHTNSCASAISRTVIALATVMACWIPAPAAFGQPTPSASAPTTAADCTAHNGVWVVVDMPDEPLTAGCAQRPSDGMDALHQIGVDVRQPPSQPGLVCELQGRPEDACSHGGYDKSTRQFWSYWHATSPSDRWTFSSKGAAQYHPVAGSVEGWRWGTGKGVPPRQITTARKPPAMPPERGHGSGPLTTIGVIVAVIALGAGVWWARRRQPRQDTE
		469003	470367	+	C4-dicarboxylate transporter		atgacagctgtgctggcggtgtgtgcactgctcgtgacggttgcggccggttggttgctggtcaagagatacaagccagtgctggttttgcttggagccggactgttgctgctgctcatcagggtgattctcaggccttcggttccgctgctggaaggcaaggagagttctggcagcgtctggttcgacatcgtcgggatgatcgaatccatcgcgaaggatcagctcactggcgttggactcatcatcatggctgccggtggtttctcggcatacatgaatcgggtgggggccacggaagcgcttgtccgactcgtcatcaccccgatcaccaagctgaagcagccctacctcatcctcgtgctggcctacgtcatcggacagctcttgttcatggtc…	MTAVLAVCALLVTVAAGWLLVKRYKPVLVLLGAGLLLLLIRVILRPSVPLLEGKESSGSVWFDIVGMIESIAKDQLTGVGLIIMAAGGFSAYMNRVGATEALVRLVITPITKLKQPYLILVLAYVIGQLLFMVIPSAAGLAMLLVVVMMPIIVAAGVSPAAGAAVIATTSAMPIGPATGTEILAAHTVGLSPAVYFVKHQLPVAIPTIIAVAITHFFVQRRLDRKGEDEAGERSDEHKSSGRVAPTWYALFLLLPIILLVVFSPLAVKSIQLSTVSAFLLVWVLAVIVELIRNHDRSAVLTDANTMFVGMGNMFAKVVSLIITAQLFAEGLKQAGVIKLLVSGAEIGLPLWGMAILFTLVVGLVTFLTGSGVGSFTSFASLASGIASGLSGNATNLVTP…
		470443	471318	+	transcriptional regulator, RpiR family		atggctgagtcgacgggctcggcgtgcgacggcctgtacgcccggttgggggagttgcaggcgatgacgccgactgatgctgtcattgctcagtattttgaagattcatttccccatctggctctggagaacctcgacgagatcagtgctgcgacaggtgcgtcaactgcgtccgtgacccgttttgttcgcaaactcgggtacgccagtttccgtgacttctcacgcagcctccgcgacgaagtggccgtcaatttcgatcttcccagcgatcgcaccacgaatggccccaccatcaatgagcccggggcgatgtggcgctccaagatggatgctgctcgtcgcagcatcgacgtcggcctcaattccatggacggggaagctttcgaccgcgtcgtc…	MAESTGSACDGLYARLGELQAMTPTDAVIAQYFEDSFPHLALENLDEISAATGASTASVTRFVRKLGYASFRDFSRSLRDEVAVNFDLPSDRTTNGPTINEPGAMWRSKMDAARRSIDVGLNSMDGEAFDRVVEVLRDDSRPLYLVAAASGHPLLDYFQMLVRYYRREVVLLESTDRMAHQLIDLPDDAILLASVFDRHSRMVESVLRMFHQRDMTTILLTNRSSTPMRRYADHVLLVASESSTAFRSRACYLILLESLVAALAPADPEMERSRVERMQELFDELGVFITP
		472672	471308	-	3-carboxy-cis,cis-muconate cycloisomerase (EC 5.5.1.2)	isu;Pyrene_degradation	atggcgttcggagccttcgacaaccagatcacccgccgtggctacgtcacagcccagatggacgagatctggtcagaacgatcgacagtgcagagctggtatgacgtcgaggctgcactggctcgagtccagaccgcgatcggcatgatcccggagggaaccggggctcgtatcaccgagcaagctcaggccaccgatgccgccatggagcagatcttcggcggggggacgggcaatcccttcgctcttggcctcgacgcgctgcgctccgcccttgacgacgaccgccgtccctgggtccactacggtgccaccacccaggacatccttgacactgcccgcggcctccagatccgggactccctggacctcatcgacgactgcaccgacaagctcctg…	MAFGAFDNQITRRGYVTAQMDEIWSERSTVQSWYDVEAALARVQTAIGMIPEGTGARITEQAQATDAAMEQIFGGGTGNPFALGLDALRSALDDDRRPWVHYGATTQDILDTARGLQIRDSLDLIDDCTDKLLARIRDLAGAHAKTLMVARTNGQHAVPTTLGMRFARWAADLERSRDRLTETRQRCLLVQFSGAAGTYASMGEHGTTVAMGVAKELGLVCELIAWHSSRDGLTELACNLAIHAQTLAKIAEDLYDMQRTDFQEAAEALDPHLSGSSTMPQKRNPFSTMKITAAARMAAGAAATVLTNPPGDFERDHRQLEVERDAIPRILAAVDGAGQKLLELLDVLEFNAGQLDVNARREGVLLVSEGIMMELASRLGHEGAHDLLQEFSAAYRAAG…
		472977	472896	-	tRNA-Leu-TAG		gccggagtggtggaattggtagacacgcaggatttaggttcctgtgccttgtggtgtgagggttcgagtcccttctccggca
Island 4	contig 5_174227 bp	17892	19547	+	hypothetical protein		atgggtcggcgtcgttatgttcccaccgtcgtcatcgcttttgtctctgcggtgtgtctggccgtcacaggatgctcaacgggctccttgacgtcccgtgacccgagtacgcctgaggccgcagaggcaacgggcccggcggttcttcgtatcgtcgctgggtccgagcagaagacggtgctcgaaaccatcgtcggtccgtggtgcaaggacaaggggtacacctgtacgtggaagctcaagggatcggttgatcaggcccgtgacctccaggccgggcaggtcgaggccgatgcctactggttcgcatcctcggtgttttcccagctcgccaacaccaagcacgtcctcagcgacgtcaaaccgatgttcctcacaccggtcgtctacgccgggtac…	MGRRRYVPTVVIAFVSAVCLAVTGCSTGSLTSRDPSTPEAAEATGPAVLRIVAGSEQKTVLETIVGPWCKDKGYTCTWKLKGSVDQARDLQAGQVEADAYWFASSVFSQLANTKHVLSDVKPMFLTPVVYAGYKPVMDRLGLVGKDVTAVQIIDSLESGKTKVWATNPTQSNSGATVLFSFLNHFAGNPPGQALTTTQLKDPKVVDGMKKFFNAMDRTPPSTGTMTSQCVKEPNLCQTMFTYEDLVIEENQKLVREGKDPLYVAYPRGAMAISDAPLGFVDHGQANAEEHHKIFTELQNYLLEDDAALKKLAAIGRRPGNGVGLSMSNADTKVFNPDWGIKTTLKEQGVTFPSSEVIDQALDNYHSLYRKPVNTYYCLDGSGSMDSNGGWDGVKDAARA…
		19577	20179	+	hypothetical protein		gtgtcctccctggccgcgatcgccgtggtcttcatcgtcatgatgatccttcttgacggagtcgcggcggtccctcgcctggccatctcgaccggcttggccatcgccaccgcagttggtgtcagcctggtcatgtggcgttccccggcccaaattagcgacgactcctacaacgacgatgccgaggacaaggtgaggtcatgtcgtcggattgtcgacgagatcagcagtcagggtcactccttgcactcggcgtccatgaagtcactggtccagcagatctccaaggttgtcccggatctgttggatcgggtgaagcgggcgtcgccgtcatccctgtactcctcggccagccagctggaaggacacctgcgctcactgtcgggggtggtgagcacc…	MSSLAAIAVVFIVMMILLDGVAAVPRLAISTGLAIATAVGVSLVMWRSPAQISDDSYNDDAEDKVRSCRRIVDEISSQGHSLHSASMKSLVQQISKVVPDLLDRVKRASPSSLYSSASQLEGHLRSLSGVVSTYCDVEEHPSYYKQPDEVLLEGEQATRRFLDFAVDSIRLINQGDLAEYRANLATVAPPEMPVLAIEEK
		20179	21336	+	hypothetical protein		atgtccaaaccacgtttcatcatcggggtcgtcatcctgctcctcgtgtgcgtcgtcgggggagcgtcgtacctatacctgcgaccggactcatcctcgtctgccggtggtggcaaggcgacgtcgtcgcccgagatcaccgagatcaagtgtgccggtggttcggagaagaccgaactcatggccgaccccgaagtcaccaaggtgctcgccgacaagtaccacctcaagctcgagttcgtgccgatgggctcctactcccaggtccagatgccgaccgatgacatcaagaagggcggatacaactgtctatggccctccagcgcttcggcacagcggatcttcgaggccgaccatctcggccagttctccggataccgtgcccagacggtcctgcaa…	MSKPRFIIGVVILLLVCVVGGASYLYLRPDSSSSAGGGKATSSPEITEIKCAGGSEKTELMADPEVTKVLADKYHLKLEFVPMGSYSQVQMPTDDIKKGGYNCLWPSSASAQRIFEADHLGQFSGYRAQTVLQSPEVVYSGPEATAALQRAKVVIKVDNHYEFDIKTFLLDHATKSTTWQKLKAGNLAGPVRIRSTDARSSNSGFTMMQLELTILATKDSTSSPTLAQAKAVLPQMRQLYATSGLQAASSENGFSQWLTQGGEYAAPLFAGYENQIIQLAATNSNSKEILKDVTVLYPSPTIYSDHPILALDTDGRRLISAMRDDEIQKIAWKKYGFRSTTNAGINTTSTFKDLPLASRVRTIPATNADVTQALMTCLTDAKKCS
		21374	22708	+	Tellurite resistance protein		atgtccgagatgtcgatcgatttcaatgccttggcgggagccgagactcctgccaagggagttgccgagtccagtgtgggagaactcgccgtccaagtcgcgcagggtgctgagcccggtcacaccctctcgtgtctggccatgctcactcctgagcagcaggaggcagcgagaaaggttgctgcgcagcagttcccgcacctgctcgccgataccgacgcgctggggaccttcggcgaccaggcgctgtcagccgtcaacagccaggtgaatcggatcttccgtgaggtcggcccggtgcagattcccgaactaacctcgatcatgaacgagatcaacgaccggatgcgtgccttccgccgcaactatgacccgagcctcaaccgtgaggtgcgcgag…	MSEMSIDFNALAGAETPAKGVAESSVGELAVQVAQGAEPGHTLSCLAMLTPEQQEAARKVAAQQFPHLLADTDALGTFGDQALSAVNSQVNRIFREVGPVQIPELTSIMNEINDRMRAFRRNYDPSLNREVRETFDKFTDAVKGIFRRGRDIVEMLFEEARSVDQQLDRISGQLATKQHELRRNVVLCDELYQANEASIAQLVGAIAVMEAVLDEAAKAQAAIVVELSAPDGRAKQEERARITEFMTAMQTRINEFQQRLFVAWSTSPQIRNIRALHYGLGQRLALMVNLTIPTMKLTIAQWGLLLEAQQAAGMQKAVAEGANEVLSAYAAASGQTVGEISRTMQTPTLDPQTILDVAESLDQQATGLEDAVRYGESARQEVVAAILVAQSSIARTSAD…
Island 5	contig 7_89725 bp	529	735	+	hypothetical protein		gtggatgctgtgcccgagaagacgacaatggacttctacaacatgtcggattttctgcgtggccagtcgtccaagatcatcacgaagctgtccgagaacgacgaggcggcgttcgtgttgaagaacggcaggccgatggctgtgctgatgtcgattgagcgctacgagcggctcatgaaggccggtatcgacatcactgagtactga	MDAVPEKTTMDFYNMSDFLRGQSSKIITKLSENDEAAFVLKNGRPMAVLMSIERYERLMKAGIDITEY
(only in a few P. avidum strains)		759	3428	+	Type I restriction-modification system, DNA-methyltransferase subunit M (EC 2.1.1.72)	icw(2);Restriction-Modification_System icw(2);Type_I_Restriction-Modification	atggcagtgaaaaagacagagctttattccttgctgtgggaagctgcgaataagcttcgcggcggggttgagcctgctcgttacaaggactacgtactcaccctgctgttcttcaagtacgtctcagaccggtacaaaggtcaacgctacggcgacttcactgtcgaagagggtgcatctttcgatgacttgattgctgccaagggcaagaaggacatcggtgagcgcgtcgacaaaatcctctccgcattcctggaagaaaaccagctccagggctcactgccggaagtgtcgttcaacaacgaggacgagctggggcgcggcaaagaactggtggacaaggtcacggggctgatcgcgatcttcgagaaccctgcgatcgatttcaaaaccaaccgt…	MAVKKTELYSLLWEAANKLRGGVEPARYKDYVLTLLFFKYVSDRYKGQRYGDFTVEEGASFDDLIAAKGKKDIGERVDKILSAFLEENQLQGSLPEVSFNNEDELGRGKELVDKVTGLIAIFENPAIDFKTNRASGDDIIGDAYEYFMMKFAQESGKSKGQFYTPSEVSRIMARLVGISSIQPRTGRPWTLYDPACGSGSLLIRAADEAPVNRQGNAIVSIYGQEKDNSTAGLAKMNLVLHQKGTGEIKTHSTLSSPQYIDEYGQLTKFDFIVMNPPFSDKSWSDGISPANDVYHRFDGYGIPPEKNGDWAWFLHVLKSLTEDGKAAIIMPHGILFRGNAEEAIRKQVLERKYITGIVSLPANLFYGTGIPACIVVIDKENADDHEGIFMIDASQSFKK…
		3422	4615	+	Type I restriction-modification system, specificity subunit S (EC 3.1.21.3)	isu;Restriction-Modification_System isu;Type_I_Restriction-Modification	atggtgaaggagccagaggactgggaacgcaagactgttggcgactgcagcttaatcttacaaggaggcactccaagcactcttattggtaaatactgggacggtgacgttacttgggtgactcctagtgacatttcgcggttaaccggaatgtggattacgaattcggaacgcaacttatcacctgcaggaatcgctcattcttctgctgttatactgccggagaaaacaattttactttgcactcgagcaacaattggtgcgctcgccttgactacgagacctatggctacgaaccagggctttaagaacttagtctgcaaaccgggcgttgatccggtctttttagcctacttgctaaccacaaagactgacgagatgaaagccctttccgtagga…	MVKEPEDWERKTVGDCSLILQGGTPSTLIGKYWDGDVTWVTPSDISRLTGMWITNSERNLSPAGIAHSSAVILPEKTILLCTRATIGALALTTRPMATNQGFKNLVCKPGVDPVFLAYLLTTKTDEMKALSVGTTFLELSKKNLSEIPLRVPPHSEQRAIAEVLSGFDEHLANLDELITKKKAIRDGALETLASGRQRLSGFTGYWRDTTLGAIATLNPVTPVPDTFTYVDLESVQGTEMVTSRRVDKIAAPSRAQRLASSGDIFFQTVRPYQRNNYLFKSSAKDVVFSTGYVQIRTQEVPEFLFAAVQQNHFIDQVLERCTGTSYPAISPTALKEVSVRLPKSHSEQRAIAEVLSGMDDEIRLLAEERAKVELLKLGAMDDLLTGRVRLPIEEEAA
		4612	7764	+	Type I restriction-modification system, restriction subunit R (EC 3.1.21.3)	icw(1);Restriction-Modification_System icw(1);Type_I_Restriction-Modification	atgagcgtcgtagtgagtagcgagttccatacgcagaagcgactgatcaaggattgcctgattaacattctgggctacgagtatcttgggaacttgcatgatcagtccaataagcctgttgacgaagaacgtctagagcgctacctgcacagtcggggttatccgaggcttgctgtagttaaggccatcaaggagctgaaggatctgattgaggatcgggtctcttcgctctacgagctgaacaaaagagtttattcgctcctgcgctacggcatcacctatcgcgagcccgggcaaaaggagaagcggcttcactacatcgactggcaacaccccgagctcaatcgcttcgccgtcgccgaagaggtcacggttcgttacacgactggtaagaagtcg…	MSVVVSSEFHTQKRLIKDCLINILGYEYLGNLHDQSNKPVDEERLERYLHSRGYPRLAVVKAIKELKDLIEDRVSSLYELNKRVYSLLRYGITYREPGQKEKRLHYIDWQHPELNRFAVAEEVTVRYTTGKKSKRPDIVLYVNGIALGMFELKKSCVEASQGIRQLITNQKREYISGFFTTQQLLFAGNETQGLFYGTIETPEKFYLQWREDPKATDPVSVDVQHLRDQTKNPLRQGVISLCEKRRLLQIIHDFVIFDAGVKKVPRPNQLFANLAARPFIERGEGGIIWNTQGSGKSLIMAWLAKWIIEHVDDSRVVIITDRDELDKQIRDLFIDIDEKIRRAKSGADLRAILNKSDDRVVCSLIHKYGHNAGKDSDIDSYRRELLDNLPADYEAKGHI…
		8240	8503	+	Putative predicted metal-dependent hydrolase	icw(2);Restriction-Modification_System	atgaagacccgttggggcacgtgcaatattcccgagcggcgcatctggttgaacctgcaactggtcaagaagccaccggagtgcctcgattacgttattacccacgaactcgttcacctggttgaagcgaaccacacccaccggttccacgagttggtggaaaagtactgcccggcgtggcgggaagccaacaaggcgctgaaggagatgccgctcgaccacatcagcgaaggagacgtgccggttgccacccgcgatgcgtag	MKTRWGTCNIPERRIWLNLQLVKKPPECLDYVITHELVHLVEANHTHRFHELVEKYCPAWREANKALKEMPLDHISEGDVPVATRDA
		9060	10064	+	Plasmid pTR2030 LlaI methylase (llaIM), restriction components LlaI.1, LlaI.2, and LlaI.3 (llaI.1, llaI.2, llaI.3) and abortive phage infection (abiA) genes		atgccaaggcccacgttcaccagcgcggccaacgacatcctggactcctcacccaatctgagctgcggcaccttactcgatcagctggccgccatcttcgaggtttcccgctcggctgtgaagtatcgactccttgaagtcggactgaaatcccggatcgtcaaactcgccgactacgagcgggtctacagcttcatggacgaaggcaaggaagacttcacggcgctcagctaccaagatgctgctgtccttctcagcgggcacccccgtttgcgtagatgggtacaagctggcgactacatcttcgtcgaaggctacttcgtcaagaacagcacaaggtacgtgcgcatcgacgcccacggcacctaccggctcaaacccgctgcgaagaagagcccg…	MPRPTFTSAANDILDSSPNLSCGTLLDQLAAIFEVSRSAVKYRLLEVGLKSRIVKLADYERVYSFMDEGKEDFTALSYQDAAVLLSGHPRLRRWVQAGDYIFVEGYFVKNSTRYVRIDAHGTYRLKPAAKKSPAKAFLRIQSVVTKDYVGLDKDLDSLFHLEHRQGVDKRIIYIDPAHQATPDDHDDQKVFASAAGTMNSILEDAARLDDIVGDRHSSLCQTIANLLKYREIRYPRTFTERTGLYDALFNKIQNDTVPTMKRETLMALAIGLGLNAYATIKLMEKAQIHLNRDMRPDSVYLLMLERFPGISIYDANGILEAHGIEPLGSKSRSS
		10605	11294	+	hypothetical protein		atgaaggtcaccttcaggcacgaagccgacaacaacaagcacgaatccatcaccgacgtctacgagatcgaccccggcgagttcgccgtgatggtggaaaccgaccgccgtaaacgcgctgcccaagccggtcgtccggtcgacgaggtcaagccgaggtatccgcagcagatcctcgacgacatggcccggcaggaagaagccgtcttccacgaggcgtaccggggtgatcgcggccccggcgcacgcaagtgcagttgcggtgccggatgcgccccacgccgcggctgccgggtgccgaagaacacgccgtggtcgctcaactggttcacggagatcgaacgcgacccggaagactctgccgcgtcgccggaagaccggctgatcgcctctgaagat…	MKVTFRHEADNNKHESITDVYEIDPGEFAVMVETDRRKRAAQAGRPVDEVKPRYPQQILDDMARQEEAVFHEAYRGDRGPGARKCSCGAGCAPRRGCRVPKNTPWSLNWFTEIERDPEDSAASPEDRLIASEDAAQKTREIQALREAIAGLEGKTRQVMELMLADADMKQSDVARTLGLSRARVSQLFKEAAAVLRAAVEATRFNTSDGVGSGVKGAATRATPTSKEGR
		11291	11545	+	hypothetical protein		gtgaaggagatgacccagcatcggctcaagctccatatcgccaagcacatccccgatgatccggggatcgtcggcacccgcacagtcaccctgcgcgaacgcatcatgcgcaagctcctgggccgcaagcagcgcgtcaccatcgtcgtgcccggcaactcggtcaaacagatcgacatcgccgaaaccgacgacgacctgatggcgctggccgacgcggtcggtgtcacccgcaagggcggtgaggatcgatga	MKEMTQHRLKLHIAKHIPDDPGIVGTRTVTLRERIMRKLLGRKQRVTIVVPGNSVKQIDIAETDDDLMALADAVGVTRKGGEDR
		11542	11952	+	hypothetical phage-associated protein		atgatcccggtaagtgacgcgaacaggttcatcggcgcgctgaaccggatcgccgaaggcgtcaccatgctcgccgccgcaattgaggagaccgcgtgggaggggttcgaggatcacgctgggatgcccggtgctcgtccgatcgcagccgcccaactgacgcaacccgacctagagcaggccgcagccgaatacgaggccacccaccgacaggcacccgaaccgacacctgagccggagccggtgtcgctggcgcaggtgcgtggcgtcctcgccgggctctccagccaaggcctgaccgagcaggtccgggaactgattgtcgctaccggcgcagaccggctctcggcagtcgacccgtccaagtacggatggctgctcgccaaggcgaaggagttg…	MIPVSDANRFIGALNRIAEGVTMLAAAIEETAWEGFEDHAGMPGARPIAAAQLTQPDLEQAAAEYEATHRQAPEPTPEPEPVSLAQVRGVLAGLSSQGLTEQVRELIVATGADRLSAVDPSKYGWLLAKAKELSDA
		11945	13096	+	Phage protein		atgcctgaccagcacgcgctgctctcagcgtccggtgcgcaccggtggctgaactgcccacccagcgccgtcctcgaatcccgcgagccggactcgtcgtcggcggcggccgagcagggcaccgccgcacacgccctggcggagtggaagctccggcgcgccctccaccaggcacccacgttcaagccggaatccgactggatcgacgccgagatggagaacctgaccgacgactacgtcgccttcgtccaggaacacatctcgatcgcgcgggagacctgcggtgatccgcaggtgctgatcgagcagcgcctcgacttctcccacgtcgtgccaggcgggttcggcaccggcgactgcctgatcatcgccgaacccaagctgcagatcatcgacctc…	MPDQHALLSASGAHRWLNCPPSAVLESREPDSSSAAAEQGTAAHALAEWKLRRALHQAPTFKPESDWIDAEMENLTDDYVAFVQEHISIARETCGDPQVLIEQRLDFSHVVPGGFGTGDCLIIAEPKLQIIDLKYGQGVLVEAAHNPQLMLYALGAIHAFGDLYDIETVAVTIYQPRRGNVDTWETSVADLEAWTEAEVKPKAELAAAGGGEFCPGSWCQFCKIAATCRARAEANLVLAQLEFAPPAELSDSEIAEVLARLPLLKSWASDVEAYALAQAVNQGKHWDGFKLVAGRSIRKYTDETAVAEAAEAAGYADIYDKRLITLTAMEKLMGKKTFNEVLGDLVVKPVGKPTLVPDTDKRPALDIRSAQSEFTKTTKTESR
		13102	13656	+	Phage protein		atgtccaaccagaatccgactcgtatcgtcaccggcgaagtccgcctctcctacgcccacgtgtgggagccgaactcgatccagggcggcaagcccaagtactccgtctcgctgatcatcccgaagaccgacaccgcgactattgccgcgatcgagcgtgccgtggatgcggccatcgacgccgggagggccaagtttgggggcaagcgtccgaacaaggcggcgctcaagctgccgctgcgtgacggtgataccgaacgcgacgacgaagcctacgcaaacgcatacttcgtcaacgcgaactcgctgaccccgccgcaggtggtcgacgagaacgtcgccccgatcctcgaccgctccgaggtgtattcgggttgctatgcccgagtgagtctcagc…	MSNQNPTRIVTGEVRLSYAHVWEPNSIQGGKPKYSVSLIIPKTDTATIAAIERAVDAAIDAGRAKFGGKRPNKAALKLPLRDGDTERDDEAYANAYFVNANSLTPPQVVDENVAPILDRSEVYSGCYARVSLSFYAFNTNGNRGIACGLGNIQKLRDGEPLGAGRISAESDFGTPTAASDDFLN
		13829	14047	+	DNA polymerase I (EC 2.7.7.7)	icw(2);DNA_Repair_Base_Excision	gtgctcctgttcggctacagcatcgacggcgacccagtgaaggtggtcgatctcgccagtggcgagcagttgcccgacgaggtgctcgcggcactgaccgacccgggcgtcgtcaagtgggcgcataatgcggcgttcgagcgcgtctgcctgtccgcctggctgcgctcgcatcatcccgagctgcttgacgacaagtttcttgatccgacgcagtga	MLLFGYSIDGDPVKVVDLASGEQLPDEVLAALTDPGVVKWAHNAAFERVCLSAWLRSHHPELLDDKFLDPTQ
		14057	15433	+	DNA polymerase I (EC 2.7.7.7)	icw(2);DNA_Repair_Base_Excision	atgatctggtcggcctacctcggcctgccgatgagcctcgatgccgtcggtacggccctcgacctcgacgtcaagaaagacaatgcaggcaagaagctgatcaaacagttctgcaccccagccacacccaccgtgctcaacggcggcggcacccgcaacctgcccgcatccgatccaaccggctgggcgcagttcatcgagtacaaccgacgcgacgtcgaagtcgaactcgcaatccacgaccggctctccctgttcccgatgcccgaagccgaatgggacgcctacgccctcgaccaggccatcaacgacaccggcatcaacttggatcgcatcttcgcggatgccgccgtcgtactcgacgaccggcatcgtggggcgacgttgacgaaggcgcgg…	MIWSAYLGLPMSLDAVGTALDLDVKKDNAGKKLIKQFCTPATPTVLNGGGTRNLPASDPTGWAQFIEYNRRDVEVELAIHDRLSLFPMPEAEWDAYALDQAINDTGINLDRIFADAAVVLDDRHRGATLTKARELTGLENPNSPIQLKDWLTTHGCEIDSLAKADVEAALSSATGKVKEVLELRGDLAKSSVKKYQAMHNVAGTDGRARGLIQFYGAGRTGRFAGRLVQVQNLPRNYLPDLDQARTLTRQRNLDALELLYDSVPDTLSQLIRTAFIPSPGCRFIVADYSAIEARVIAWLAEEASTLQAFRDGKDLYCETASRMFGVPVEKPGVNAELRQKGKIATLACGYNGSVGALKAMGALRMGLAEHELKPIVDAWRAANPHIVQLWADVEQAALD…
		15512	15703	+	DNA polymerase I (EC 2.7.7.7)	icw(2);DNA_Repair_Base_Excision	atgacactcgtcgcccaggccgggcaccagatcgtcatgcacgtccacgacgaaatcatcatcgacgaacccgaggactccgacttcaccatcgccgacgcctgcgctctcatggccaccccaccagcctgggcagacggactcccgctagatgccgacgggtacgaatgcaactactaccgcagggattag	MTLVAQAGHQIVMHVHDEIIIDEPEDSDFTIADACALMATPPAWADGLPLDADGYECNYYRRD
		16617	15700	-	Abortive infection bacteriophage resistance protein		gtggagcaggtgaagcagttcaagacctacggtgaacaggtcgaattgcttcgtcagcgtgggatgcgagtgaatgatcccgagcatgccgagacgctgctggcgcgatttaactactaccgcttgtccggatactggtacccgatgcgccgtttctcccaaggcgacggcactgcccgagatgaattcgttgacggagcatcgtttgacctggtggtagccctctatgggtttgacgaacaattgcgccacagcgtgttcatcgagcttgatcgcgtggagctggctattcgaaccaagctcggtcacgaactgggccgccttgacccgctgatctatttggatcctcaacgtttgagcgcccgggcacggcagcgaaacaaagacgggcgtagcgtg…	MEQVKQFKTYGEQVELLRQRGMRVNDPEHAETLLARFNYYRLSGYWYPMRRFSQGDGTARDEFVDGASFDLVVALYGFDEQLRHSVFIELDRVELAIRTKLGHELGRLDPLIYLDPQRLSARARQRNKDGRSVHEVWLRKYQSALKASKEDFVAHHKSKYRGTLPIWAAVEIMDWGMLSYLYGMSPNIVRKRIAQPCGLTGPQHESWLKSLNILRNYSAHHARMFNRVYDIKPKLNNDVRLAPVAEGMNRVFGQLSLIQYLHRQLDLSPADRLPKLFDTYPHNPIVPFSRTGAPDNWRELPLWRV
		16934	17698	+	Phage antirepressor protein		atggctaccgcgctacaagcgttcaccaaccacgagttcggcacgatccgaaccatcacctccggcgggcagatcctgttctgcggcaaggacgtggcgaccgccctcggctacaccaacccgagcaaggcacttcaggatcactgcaagggggttccgtttcgttacccccttcaaacgcctggtggtattcagcaggtcaggttcatcagcgagggcgacctgtaccggctgatcgtcttctccaagctgccgggcgcccggcagttcgaggcgtgggtgttcgacgacgtcctcccgtcgatccgccgtcacggcatgtacgtcatcgacgagcttctgtccgacgacgagttcctggagcaggcgatcgccactctgcgggctgagcgggccaag…	MATALQAFTNHEFGTIRTITSGGQILFCGKDVATALGYTNPSKALQDHCKGVPFRYPLQTPGGIQQVRFISEGDLYRLIVFSKLPGARQFEAWVFDDVLPSIRRHGMYVIDELLSDDEFLEQAIATLRAERAKRLAAEQALLEAAPKVSYYDVVLASPSLITATEIAKDYGLSAKKLNQILREERVQFHQSGRWFLYAKFAEQGYTQSKTHEYDEGKARTHMYWTQKGRLFIYDLLKNERGLLPVIEREGEDAR
		17695	18132	+	FIG00520233: hypothetical protein		atgaccaccactctcgatatcggaatcccgaagaagaacatcgaaggataccccgaccccacctgctacaaggcgctgaaagacatccagcgcgccgaatacggctaccggccgttggtctacatctgctccccgtactccggcgatgtggaagcgaacgtccagctcgcccagcggttctgcgcgttcgcggtgtcagcaggccagattccgttggccccgcatctgcattttccgcagttcatggacgacatcgacccggatgcccgggagctggcgatgttcttcaaccgcatcctgctgtcgaaatgcgaacaactgtgggcctacatcggacaggtcagtgcggggatgcgcgccgagatcgactgggcacaccagatggacatcccggttcgc…	MTTTLDIGIPKKNIEGYPDPTCYKALKDIQRAEYGYRPLVYICSPYSGDVEANVQLAQRFCAFAVSAGQIPLAPHLHFPQFMDDIDPDARELAMFFNRILLSKCEQLWAYIGQVSAGMRAEIDWAHQMDIPVRFFDADFQEVHPA
		18129	19481	+	DNA primase/helicase, phage-associated	icw(1);Phage_replication	atgacaccgttcatcttgtgcgccgccaccggtagcggaaatgcgcacaacaactactacccgaaccgccacaccgtcacggacgcggcttcgctatcgggggtcgcgggtcttgatcatgtggctgccacgtatgtgaatgatcgccgctcaactgcagccttcatagcctcggactgtgtggtgatggatatcgacaacgaccacaccgacaaccctgccgactggatcaccccggagaagctcgccgagttgatggcgggtgtggtgttcatgactgttacctcccgaaaccaccagaagccgaagggtgtgctctccgcccggccgcgtttccacgtctacttcccgatcaccgaaatgacggatgccgacacctatgcggggttgaagcgtcgc…	MTPFILCAATGSGNAHNNYYPNRHTVTDAASLSGVAGLDHVAATYVNDRRSTAAFIASDCVVMDIDNDHTDNPADWITPEKLAELMAGVVFMTVTSRNHQKPKGVLSARPRFHVYFPITEMTDADTYAGLKRRLASRFAFFDRNALDAGRFIYGTPNPQVTVHEGDQLLDAWLDAADEIDVFAAFDASTLVIGEGSRNATLSRFAGRVLIRYGETDQARDLFDRKANLCEPPLSDNELATIWNSACRFASKVAADPGYLPPEAYEALAGLRPDDFSDVGQADILAGEYANKIRYSLATKWLVYDHGVWDENDLSAQGVVQELTSRQLEEADRLIASTWETMTATGADLVMASASSKARGIAKLTPVQASAFRAWDEAKNYHKFVLSRRLSRNITATLKE…
		19537	20385	+	DNA primase/helicase, phage-associated	icw(1);Phage_replication	ttgattggttacgtgcagcgcattgtggggttggcggctatcggtcaggttttcgtcgaagcgctcgtcatcgcttacggggatggtcgcaacggcaagtccacgttctggaacacgatcgcccgagtgttggggacgtattcgggcacgatctcagctgacgcgctcactgtcggggtgcgccgcaacgtcaaacccgaacacgccgaagctagaggtaaacgtctcttgatcgcggctgaaaccgaggaaggcatgcgcctatcgacctcgaacgttaaacagctggcttcgaccgatcagatctcggcagagaaaaagtttaaggatcccttcgcgttcactccgtcccacacgctggtcttgtacacgaaccatttgccgcttgtgggagccatg…	MIGYVQRIVGLAAIGQVFVEALVIAYGDGRNGKSTFWNTIARVLGTYSGTISADALTVGVRRNVKPEHAEARGKRLLIAAETEEGMRLSTSNVKQLASTDQISAEKKFKDPFAFTPSHTLVLYTNHLPLVGAMDAGIWRRLIVIPFNATIEGDTDVKNYADHLYEHAGGAILSWIMEGARLIHTEGYKLKAPPQVVQALQAYKEDNDWFSQFLEDSCDVEDGLAERAGDLYQTYRAWAQNTSGWARPMVDFNAAVEQAGFVRKKIKHGMYVYGLAIASEFGN
		20519	20797	+	phage-related protein		atgaacgaacgaaccatagaacaccaactgaagaaagccgtcgaagcctccgggggcttgtgttggaagcttgtctgccccggcaccacgggcgtcccagaccgcatctgcctcaaagccggacgggcagtcttcgtcgaagtcaaagcacccggcgacaagcctcggccgatccaacgccgccggatgaaccaactggccgccctcggcttcaccgcgctggtcgttgactcgatcgacggcatcaaggaggtgcttgatgcgctaccggccgcatga	MNERTIEHQLKKAVEASGGLCWKLVCPGTTGVPDRICLKAGRAVFVEVKAPGDKPRPIQRRRMNQLAALGFTALVVDSIDGIKEVLDALPAA
		20778	22154	+	DNA helicase, phage-associated	icw(2);Phage_replication	atgcgctaccggccgcatgactaccagcagaccgccacccggttcatcctcgaccacccagaggccgccatcctcctcgggatgggactcggcaagagtgtcatcaccctgacggccatctgggagctgctgctggactacttcaccgtctcccgcgtcctcgtcgtcgcaccactgcgcgtcgcacgagacacctggcccgccgaggccgccaagtgggaccacctccaaggtctatcggtggcagtcgctgtcggcaccaagcaagaccggctggcggcactcgccaagtcggcgatggtgaccgtcatcaaccgcgaaaacatcccctggctcgtctcccagttgggtgaggcgtggccgttcgacatggtcgtcatcgacgaactgtcctcgttt…	MRYRPHDYQQTATRFILDHPEAAILLGMGLGKSVITLTAIWELLLDYFTVSRVLVVAPLRVARDTWPAEAAKWDHLQGLSVAVAVGTKQDRLAALAKSAMVTVINRENIPWLVSQLGEAWPFDMVVIDELSSFKNHRAKRFTVSVKMRPHVKRWVGLTGTPASNGLMDIWAQFRLLDGGERLGRFITRYRDRWFTPDKRNGMQVFTYKPREGAEDEIYDAIADMTLSMRTTDHLQLPPLTVTTTPVVLGAQERVVYEQLKADLVVDLDGQVVDAANTAALSGKLLQLASGAIYDEHGETVEVHGAKLDALEDILEAANGQTVLVAYWYRHDRERIQRRFPDARELKTSADIAAWNRGDIPLGLIHPASAGHGLNLQAGGHLLVWFSLTWSLELYQQTNA…
		22151	22606	+	FIG00752460: hypothetical protein		gtgatgaccaaatacctcgacacccgcaaagccgccatcagcgcattgcaggacttcgccgtgatggagcagatcatcgacaccaccgacgaggccatcaagaccgcctacgacaacgtcaccaccccaggatcagcgaaactcgacgggatgccacgtcacacggatctgcatgctggggagatgcgtgtggcggccacgttggatcggatcgacatctaccgtgcccgctacagtcaggcggtcgagtacatggcgtggttcctgcccgcctggcagctgctcaccgacgacgacaggttcgtgctcgaagcgttcttccttggcgacggtacccaggatgatgcggtgcagaccgtgtgtgaccacttctacgtggagcgcaccagcgcctaccag…	MMTKYLDTRKAAISALQDFAVMEQIIDTTDEAIKTAYDNVTTPGSAKLDGMPRHTDLHAGEMRVAATLDRIDIYRARYSQAVEYMAWFLPAWQLLTDDDRFVLEAFFLGDGTQDDAVQTVCDHFYVERTSAYQKKSRALARLASALYGQAA
		22764	23141	+	HNH endonuclease domain protein		atgccggtcaagcctgcccgtccgtgttcccagcccggctgcctgaacctcacccacgaccgcttctgcccggaacacgcgaaggccgagggcgagcgctaccggcggtggcagcgtgacccgaagatcaaccggcgctacggtgcccgctggcgcaagatccgtaccgcctacatcaccgcccaccccttgtgtgaggactgcctcgcggctggcaggtacacgcccgcacaggaagtccaccacgtgatcccgttggagcacggcggcactcacgacatgagtaacctccgcgccttgtgtaagccgtgccactcccgacagtcggcgttcgacggcgaccgatggaggcagaccccgagggtctacacctactga	MPVKPARPCSQPGCLNLTHDRFCPEHAKAEGERYRRWQRDPKINRRYGARWRKIRTAYITAHPLCEDCLAAGRYTPAQEVHHVIPLEHGGTHDMSNLRALCKPCHSRQSAFDGDRWRQTPRVYTY
		23549	25996	+	FIG00672354: hypothetical protein		atgacagatcaaatggtgctgaaaacacagcagtggctgaacgcaactttcggcaataaaaccggcttcggctcagtcgaagagaccggcaacactggctgggatacaatcaacgcgctcatccgcgcccttcaaatcgaactcggtatcaccgctaccgcgaacaacttcggtaccggtacacaaacacggttcacgaaccgctggcccgatgggatcaagcagaccaacgatgagtcgaacgtgcatggaatcatccagggcgccctgtggtgcaagggataccgggccgagtacggcggcattactcttcagttcaccgaccacgtggcagactcgattgttgccctcaaatccgacattggaatcggtggcaccagttccacgatcgacctcgag…	MTDQMVLKTQQWLNATFGNKTGFGSVEETGNTGWDTINALIRALQIELGITATANNFGTGTQTRFTNRWPDGIKQTNDESNVHGIIQGALWCKGYRAEYGGITLQFTDHVADSIVALKSDIGIGGTSSTIDLELMMALLSMKQFRLLSAYGGKQAIRDAQQAINREYKNYTGIIPTDGLYGREMNTALIQVLQAIEGYKPAEATGNFGAGTRSKLRTISSGTNQWVWLATVSLVCNGYPISPTSTWNSEISNTLSQFQQAHALPVTGVADPTAWMSLLTSKGDPNRACVACDTRFEITDELAEHLKADGYLIVGRYLSEPGQEDVAESDYFKALRTGELERIVSHGLQYFPIFQEYSTALRHFTADTGHRHAKEAQAAAQRLGVPPTVIYFAVDYDATD…
		26573	27145	+	FIG00818530: hypothetical protein		atgtctaaagatggcaccaaccgaggcggccgccgcgtcagggcaggcgcgaaaccagaccctttgaatgagaagctcgcagccggacgacccgccacccgcctggaggacccgctgaacgagccgttcaacttcgaaggcggcgacatcggtgacggggcggtgctcgccggagaggcgatgcccgaaccttccgactacctgtccgagattcagcgcgacggtaaacccctcggcgcagatttggtctaccgggagacgtggcagtggctcgaccaacgcggctgttcccagttcgtggcaccgcgcctgatcgaggcctatgcccaggccttcgcccgctatgtgcagtgcgatcaggcgatctccaagttcggcctgctcggcaaacaccccacc…	MSKDGTNRGGRRVRAGAKPDPLNEKLAAGRPATRLEDPLNEPFNFEGGDIGDGAVLAGEAMPEPSDYLSEIQRDGKPLGADLVYRETWQWLDQRGCSQFVAPRLIEAYAQAFARYVQCDQAISKFGLLGKHPTTGAAIASPFVAMSQSFGKQANVYWYEIYEIVRATCTTDYAGTTPGDEVMEQLLKARS
		27227	28423	+	S-adenosylmethionine synthetase (EC 2.5.1.6)	idu(1);Methionine_Degradation idu(1);Methionine_Biosynthesis	gtgcccatgtctactgttcatactgccgagtccgtgtgcgctggtcatccggacaagttggccgatcagatcgccgaccagatcctcgacgacatcctctgggaggacaaagctgcccgggtggcggtcgaggtgatggccgcaggcagacggatcatcgtcaccggcgaaatcgccaccaactaccgcccccgcattcgggagtcggtgcgcaccgccctcgcgcgtgccggttacagtccgctcgggttcctgatctatgtgtggacgcgccgccaatccggtgacatcagcgccggggtcaccatctcgctggaggctcgcggcggtgacagttcggcgttcgcgttgcagggtgctggtgatcagggcacggtctacggctacgccaccagtgag…	MPMSTVHTAESVCAGHPDKLADQIADQILDDILWEDKAARVAVEVMAAGRRIIVTGEIATNYRPRIRESVRTALARAGYSPLGFLIYVWTRRQSGDISAGVTISLEARGGDSSAFALQGAGDQGTVYGYATSETPERLPLPLVLAHRICGRLDTARVDGTIVGIKPDGKAQVSVRYDDTGTPIAVEAVVVSVQHEAGKDLAVLEREVRSLIVAPACQPYLPVDSNTEVLVNPSGRFVPGGPRADTGLTGRKLMVDTYGGLALHGGGAFSGKDPSKVDRSAAYMARLIAKTVVDAGLATECQVAISYAIGKADPVAFSVDTLGTGEYADLILTKAARDVFVLRPAGIIDALALRIPRYRDLAVYGHMGRDWPRWEQTWRFERDLRKAVETHAHRATGNR
		28504	29232	+	putative helicase		gtgacgggcgcaggtagtggtggtcagttcttcccccgctggacctatgaagaagccaccgacgacaccctcctgggcgctagtggcgacgtcgacgagtggggttaccgtcgcgtcgataacatcaccgacgcgatcctgacccactaccagcaggccttcgggtcgcaggtcaccaaggacgacatcttcttctacgtctacgcggtgttgcactctaagcaatatcgcacccgcttcgccgccgacctcaagcggatgcttccgcgcattcccctggccgcatcaaccgcggacttcgaggcgttcgccgaggccggtcggcgtctgtgtgatctgcacgtcggctatgagaacgtcgagccctacccattgcacgaaccgacccacccgctcgac…	MTGAGSGGQFFPRWTYEEATDDTLLGASGDVDEWGYRRVDNITDAILTHYQQAFGSQVTKDDIFFYVYAVLHSKQYRTRFAADLKRMLPRIPLAASTADFEAFAEAGRRLCDLHVGYENVEPYPLHEPTHPLDVDEWDLYRVTKMRWKDKTTKRDLVYNSYLTLSDIPEQAHEYMLGSRSGLEWLIDRYRVKPDKASGIVNDPNDWAREHDDPRYIVDLVKRVTRVSVETVNIVRSLPELPI
Island 6	contig 1_803032 bp	159577	159987	+	Hypothetical protein YaeJ with similarity to translation release factor	isu;Translation_termination_factors_bacterial	atggagatcattcctggtttcgtcgttcccgagtcacaactacaggagcggttctcccacagctccgggcctggcggccagggcgtgaacaccagcgactcacgggtcgaactgcagttcgacgtggctcgctctgacgccgtgccagaacacttgcgaccgatgttgctgacaaccctgtcgaatcgcctggtcaatggagtcttgacggttgccgttcaggatgagcgggctcagttggccaaccgccgtctcgctcgtgccaggatggccgacgtgctccagaaggcatgcgtccaaccgcgacgacgccgtcccaccaaacgaaccaggggatcgcagcgtcgtcgccttgaggcgaagaaacgacgcggggagatcaaaaggaaccgacagcgc…	MEIIPGFVVPESQLQERFSHSSGPGGQGVNTSDSRVELQFDVARSDAVPEHLRPMLLTTLSNRLVNGVLTVAVQDERAQLANRRLARARMADVLQKACVQPRRRRPTKRTRGSQRRRLEAKKRRGEIKRNRQRPKW
		160071	160208	+	hypothetical protein		atgatgaatgaccattcgacacgcgaattggtggcaaggttgcgagtccacggatggcagcgagtgcgcgacaactgcattgaaccggaagggggaggaatttcagccgagggaagtatcgccgtcttcgtggaatga	MMNDHSTRELVARLRVHGWQRVRDNCIEPEGGGISAEGSIAVFVE
		161227	160571	-	hypothetical protein		atgctcatggatgaactcgcggaggatcccgtctggagatccattgccaaggtctgcatggctgtcgcgctgatcgcggtgctgttcaacatgaccactcagtgggagctggaaggccatttccagacatggtccttcgtccgcaaaagcatcgccaaggtcgtcagctcggggaccgtgtgggcaggcgtcgccgtctacgctggatggaagctgtcccgtccaaccgtggcattcctgggcggtattgtcgcgtctgtcgcgaccttgttcatccactatgtcgtcggcggcgtgctcgacttcgtcaccggctgggtgatccacctggatgggaccaacgacctgctaggcaacctgaactggtttgctgctgccgcgctgctgtgcggtccgctg…	MLMDELAEDPVWRSIAKVCMAVALIAVLFNMTTQWELEGHFQTWSFVRKSIAKVVSSGTVWAGVAVYAGWKLSRPTVAFLGGIVASVATLFIHYVVGGVLDFVTGWVIHLDGTNDLLGNLNWFAAAALLCGPLGLVGWMAAKPSGAGAVARCVVPVGALLEPFVMGCFSAPFMGRPWAERYSDYTSGVLLVALGLMGVAWALWPRDRGHGQLRRPFST
		161607	163661	+	Type I restriction-modification system, DNA-methyltransferase subunit M (EC 2.1.1.72)	idu(1);Restriction-Modification_System idu(1);Type_I_Restriction-Modification	atggctccgcagggttttcaggacaaggtggcgttcgtctggcgggtggcggacaagttacgcggtacgttcaagcaacatgagtacggctcggtgatgctgccgctgctggtgttgcgccgtatggatgcggtgctggagcccaccaaggatgaggtcctggagtacgccgacggtctggtggagattggccctggtcaggacaggatactcaagcgcatctgcggccagcggttctacaacacgtcgcggtacacattcgcccggctgctcagtgacgacaagaacctggctgacaacctcgccaagtacatcgcgtccctctcccctgacgcggcgacggtgatcgaggcgtaccagttcgacgggaagatcacccggatggaccacgccgggatc…	MAPQGFQDKVAFVWRVADKLRGTFKQHEYGSVMLPLLVLRRMDAVLEPTKDEVLEYADGLVEIGPGQDRILKRICGQRFYNTSRYTFARLLSDDKNLADNLAKYIASLSPDAATVIEAYQFDGKITRMDHAGILYGVMADFADLDLRPSEVSNETMGYIFEELLRKFSEMSNETAGEHYTPREVIRLVADLLIGGQTARDLTENQMPVRTIYDPAAGTGGMLMITMDRIKELNPKALVKVYGQELNDETWAIAQSDLMMQGIGPEQMHNGNTLTADAFPTDKFDFILANPPYGVDWKGYAQPIKDEHNRQGFNGRFGAGLPRVSDGSLLFLQHMLSHMKPVTDASPNGSRVGIVLSGSPLFSGQAGSGESEIRRWLLENDWLEGIVALPDQMFYNTGIS…
		163884	164351	+	Integral membrane protein		gtgaagtttggctgggaagttccgctgcctccgcgcaccgcggcacgcaatgccacgaaccctccccagcagctccttcagcaacttgggttcagcgagcacttcactcacatgtcgtacaccttcagcgggtggccgctccccttcgtgagcttcatcgtccacttcgggttctcgatcttcttcgccatcgtgtacgcgctgctggccgagaagcaccctcgcgtcaagctgtggcagggcgcggtgttcggcttggccatctgggtgctcttccatctcatcctcatgccagccatgggcaccgttcccgccccctggcaccagcccttcgacgagcacctcagcgagtccttcgggcacgtgttctggatgtgggtcatcgagctcacccggcgt…	MKFGWEVPLPPRTAARNATNPPQQLLQQLGFSEHFTHMSYTFSGWPLPFVSFIVHFGFSIFFAIVYALLAEKHPRVKLWQGAVFGLAIWVLFHLILMPAMGTVPAPWHQPFDEHLSESFGHVFWMWVIELTRRDLRNRITGEPDAEVPLPALGGN
		165484	164420	-	ABC transporter (iron.B12.siderophore.hemin) , periplasmic substrate-binding component	icw(1);ABC_transporter_[iron.B12.siderophore.hemin]	atgacccgatcaccactcatcgtcgccggcgcggccgccctcaccatggccctcacgagttgcgcccacgtgacccacacgagttcctcgatctcgagcgcctccggtccctcgacggtcaccatcaccaactgtggtgctcgccgagccttcccctcccatgcgcgacgagtgttcgtcaacgacagcaacatggtcgcgatgatgttgtcgatcggcgccggcgaccagatcgtcgcggcgacggggatcaagggccagaccgatgccttggcgaaggtttacggccaccgggcggtgtcggccctgcccgacagtgacggctcctacccgacgctcgaacaggttctgggcgcgcgacccgacgtcatgctcgccgggtacggatatggatacggt…	MTRSPLIVAGAAALTMALTSCAHVTHTSSSISSASGPSTVTITNCGARRAFPSHARRVFVNDSNMVAMMLSIGAGDQIVAATGIKGQTDALAKVYGHRAVSALPDSDGSYPTLEQVLGARPDVMLAGYGYGYGESTHLTPEELRARGISAYVLSESCRAKSDDKARGVMDPWTALRSDLSNLGAVTGHTQEARRVVKDIDTRRRVLARAPQASTKPTVLMVDSGDTGSVFTSGRYGGPEGIIKAAGAVSATTDVANTWTTISWEKIAQTRPDVIVFDDYPGQTMAQKVALLEANPATKNLPAVKNRRFVNIAYPAWTSSPLNVDAAETLRQSLEKYRLVPASGIKPRHDVTARG
		166314	165481	-	probable iron ABC transporter, ATP-binding protein( EC:3.6.3.34 )		atgatgggcacccgactgaccacacgacgtctcgcggcgcaggtcgaggggcgaaccatcgtccgagacgtcgacctggacttcgagcccggtaccgtcacggccatcatcgggctcaacggttcgggcaagtcgaccctgctgcgtgccatcgccggaatcagccggccggccgccggagacgtgttcctcgacgatgtccccctccgacgtctctcggccagacaacgcgcacgccaggtgtccttcgtcgcccaggaggactcaccacctggtgacctgctcgtgcgtgaactcgtcgccctgggacgtaccccttatggacggccgtgggaccacggcggtgaggacgagcatcgcatcgtcatggaatcactagaccgggtcgacatgtccgac…	MMGTRLTTRRLAAQVEGRTIVRDVDLDFEPGTVTAIIGLNGSGKSTLLRAIAGISRPAAGDVFLDDVPLRRLSARQRARQVSFVAQEDSPPGDLLVRELVALGRTPYGRPWDHGGEDEHRIVMESLDRVDMSDYADRPCSRLSGGERRRVMLARGLAQRTPILMLDEPTNHLDLAQQHHLLALIRDLDQTVVVAIHDLTLTERYADHVAVLAGGRVLTQGPPHDVFTRGEVSKAFGMRLTRHVDPITGLSHLLCDPASPGPLCHTHPTDTSRPEGTS
		166886	166311	-	ABC transporter (iron.B12.siderophore.hemin) , permease component	isu;ABC_transporter_[iron.B12.siderophore.hemin]	ttgcggctcgtcctcaccggtgtcgtcatgtcctcagccttcagcgcgatgtcgagcttcctggtcttccacagcaacgacccgaaatcggcccagtccgtcctcttctggctgttgggcagcgtggcaggcgcctcttggcagaccctcgtgccgacggcggtggtggtcgtcgtcaccctgctgttgctcatgattggatccaggtggctcgacgcgctagcagcaggcccggaactcgcctcctcgctcggggttccggtcaccggcctgagagtcgcccttttcatcgtccaggccatcctcgtgagcgcaatcgtcgcggtctccggcggcatcggattcgtgggcctcgtcattccccacctcaccaggctcctcgtgggaccgcgccatcgc…	MRLVLTGVVMSSAFSAMSSFLVFHSNDPKSAQSVLFWLLGSVAGASWQTLVPTAVVVVVTLLLLMIGSRWLDALAAGPELASSLGVPVTGLRVALFIVQAILVSAIVAVSGGIGFVGLVIPHLTRLLVGPRHRVVLPVSALFGALFLVWVDVLSRVASRPQETPLSIVTGLLGAPVFLLLLGRRHYQYAGA
		167329	166892	-	Vitamin B12 ABC transporter, permease component BtuC		ttgcccgccgggcccgtactgctggtcctggcggttgccctcatcctgagcgtcgtgctctcgctggccttcggcacgatccggctgcccatcgaacaggcgtggcacgtcctggatgtacacgtgcgcggaggcagcgtcgaggccaccgtggaccagatcgtgtgggggttgcgacttccacgaacggtgctggccgtcgtcgccggggccgggctgtccgtcggcggcgccgtcatgcagaccttggtacgcaacccgttggccgatccctacatgctcggggtctcggcaggggccagcgtcggggcgacagccgtcatcaccacgggaacgctggcggccttcggcgtgtactcgctgtacctgggtgcccttctcggtgccctcgtcgcgacc…	MPAGPVLLVLAVALILSVVLSLAFGTIRLPIEQAWHVLDVHVRGGSVEATVDQIVWGLRLPRTVLAVVAGAGLSVGGAVMQTLVRNPLADPYMLGVSAGASVGATAVITTGTLAAFGVYSLYLGALLGALVATAAVFGIAMAQGV
		168141	169439	+	FIG00545936: hypothetical protein		atgcccttgaagagacgtccagggcgcagagttctcgcggcggctgcctcggcagtcctcgcagtgtctgccatgatgcaggtgccggcggctcacgccgtcattccacccaagccgcagggctatccgatcgcgcacctctatgagtcgtgcacggatgcctctgcccacgcccagggataccccgagtggcattacggtgagacgggacgacgctacctcagcgacggcacgatccagttcaccaaccgcaccgatcaggtcgtgccgtacaccggcacgatcgaaactgagagcaaccacgccatttcggcgacctcggcggcgaagctcccctccggatggaacaccaccgccaagtctgacatcggcctcaagctgtccaatggctgggtcgag…	MPLKRRPGRRVLAAAASAVLAVSAMMQVPAAHAVIPPKPQGYPIAHLYESCTDASAHAQGYPEWHYGETGRRYLSDGTIQFTNRTDQVVPYTGTIETESNHAISATSAAKLPSGWNTTAKSDIGLKLSNGWVEGETVGPVKLKPGESIRVEYGVLEKDFVSMFVTCSDGVLQNSNGANVIRGTGPAERYAFVYLIHADGSISDLAMQIPSRHAGANSKPMGSDTYTAMSGPSLESVAKPTDHVVEPAVAPQKDPSWPAKGQTCRARDIAWYPYDISSIQPTYRKPGYSTDFLNWSKAPYDYHPVTDFVVGAQYNGYANWMGRYGRLPAGWLGSVGATNRAYMPVGTALGAVHLQPGERVRVTYGTTMTRVNYREIHCGRDGKYSLVSNYGTASAPSGFW…
		169497	170063	+	FIG00544365: hypothetical protein		atgatcacccgactgcttgccgttcccgcagccctcgccgcctcggccgctttcacggtcgtttcggcccaggccgccgccccggcccaggccgccaaccccacgacgatcggcgcctcctgcgccaacatcggtgagaccggccagaccatcacccggacccgtagctacttcgacggctcggccggcacgtggaccatctcgaactacaacgacgagccgctgcccatcacccggaccatcaccgagaccaagacgaagacctggaacgtctcggtcggggtcgacttcccgatcctcgacctcatccacgtcaccttctcgacgagctacaccgacagccagtcctacgaggtcggcgacaccgtcggcccgtacaacctggctccgggcaagacc…	MITRLLAVPAALAASAAFTVVSAQAAAPAQAANPTTIGASCANIGETGQTITRTRSYFDGSAGTWTISNYNDEPLPITRTITETKTKTWNVSVGVDFPILDLIHVTFSTSYTDSQSYEVGDTVGPYNLAPGKTAVLRAGWVVSDFRGQHTVCGADHTWKANGGEFTASLPKERHIAISTRDNDPSLEA
		170070	170699	+	FIG00546701: hypothetical protein		atgggattcctgacacaccaggtgcgtcgcggggtcacactcgcggcggcggctgccctgtcagtggccccgttcgccgtctccgacgcccatgcggtcgagtcggtttccgccagtgaccccacccagttcgagctgccgcaacggtggaactccgactacgagccgggaaccgagtgctcgacccccggtgagaacggcacctacctgacggccaagaagcgttggttcaagcagaccgacgcctccagcgtcgcgaacaacactgccaatgcagtgcccgtctcgacgaaggtgaaacagtcgcgcacccagaccctccaggtcagcgcaaaggttgccggtcagggtgacctggccaagatcatgacgcagaccttcgggttcacctacgtcaac…	MGFLTHQVRRGVTLAAAAALSVAPFAVSDAHAVESVSASDPTQFELPQRWNSDYEPGTECSTPGENGTYLTAKKRWFKQTDASSVANNTANAVPVSTKVKQSRTQTLQVSAKVAGQGDLAKIMTQTFGFTYVNEVHWSLKQVVGPYTLPAGKEGRLAWGFIILDADAQNVHCAPNLSWQATGRPYHVSAPESRYAELQIDNPEYEDLSY
Island 7	contig 1_803032 bp	731354	732742	+	ABC transporter, permease protein		atgactctcaagatcgccgtcaactccgtcattcggggcgcatcctcctggctctcccttatcgtcgcctcagtcgtgctcatggtggtggtcaccctgagcatcggtttaatagtcgccggggtgtctgccggcggcgacgcgcagcaggcctacgcgtccatgggcggggtggccctgggattcacggtgctgaccggattcgcctccttccggctggtcgtaggcacctgtgtgcgcctgcaacgacgtgacgtcgccttgtggcagatcgtcggtgtgctgccacgaactgccctgttgatcctcattgtcgaaatcctcctcgtcacagccctgtccgcactgcttggggcgcttgtctcggaggccgtgtggccgtggtacgccggtttcgtg…	MTLKIAVNSVIRGASSWLSLIVASVVLMVVVTLSIGLIVAGVSAGGDAQQAYASMGGVALGFTVLTGFASFRLVVGTCVRLQRRDVALWQIVGVLPRTALLILIVEILLVTALSALLGALVSEAVWPWYAGFVATSGLPPSDGLTHPIPVVAMITGVATTAVVSLVSGLGSARQIARADVVTAVRPSETTQSSPRHSRVLFVVVTVLLIAGTVTLYLTIGHVSPVTDADDLVGVLSAYPGMGLLVCLVFAMICGPVVRGLVALIRAIGLGGTPGFLASREAAARPRLTQALVMPISLAAAAIGMMTSWIHLVTTVMAARAPGSGSVSAPPRQMALLLGGPIIVACVCASAIVLATSSHRREDNALLLVSGSTPGLVRAKTVLEALVYAAVCLVCSYTIV…
		732742	733452	+	Methionine ABC transporter ATP-binding protein	idu(9);Methionine_Degradation idu(9);Methionine_Biosynthesis	atgtcgccgttgatcagtgccgtgggggtgcgcaagggtttcggaaagggatcccaacggatcgaagtgctcaggggagtcgatctcgaggttggtcctggcgagttcgtcgccatcgtcgggtcctcgggagcaggcaagtcgacgctgctgtattgcttgtgcggtctcatcgccgccgatggcgggagtatcgccctggccggcaacgacctcggttcggctagtcgttctgagctcgcacggatacgacgcgatcacgtcggggttgtcttccaggacctcaacctcatcagttccctcaacgtccgtgacaatgtccgcctgcctgcgcgactggcagggatgaggccgcgccgacgtgatgtcatgcacgccctggagaccgtcgggctggcc…	MSPLISAVGVRKGFGKGSQRIEVLRGVDLEVGPGEFVAIVGSSGAGKSTLLYCLCGLIAADGGSIALAGNDLGSASRSELARIRRDHVGVVFQDLNLISSLNVRDNVRLPARLAGMRPRRRDVMHALETVGLASCADKYPNHLSGGQRQRVAIARSLVRAPQVLFADEPTGSLDVASRETVLDLLRETVTDSTSLVMITHDLDIAATADRVIVLANGRHDRVLTHPTSEELFETMH
		733529	734383	+	Methionine aminopeptidase (EC 3.4.11.18)	idu(1);CBSS-312309.3.peg.1965 idu(1);Translation_termination_factors_bacterial	gtgagtgccatcaagccgtatccccagagccgtcgtcgccacgtccccggcagcattgctcgccctccctatgtcggtttgggagacgtcccggagacctacgatggctcccacgtgcagactcccgagacgattgccgccatggaggaggccggtcggatcgcgtgcggtgccatgcacgcggccggcgaggctgtggcacctggggtcaccaccgacgagctcgaccgcatcgctcacgagtacatgtgcgatcacggcgcctacccgtcgaccctcgactatcgcaactaccccaagtcctgctgcaccagcgtcaacgaggtcatctgccacggcatcccggacgctcgcccactggaggagggcgacatcgtcaaaatcgacgtcaccgcctac…	MSAIKPYPQSRRRHVPGSIARPPYVGLGDVPETYDGSHVQTPETIAAMEEAGRIACGAMHAAGEAVAPGVTTDELDRIAHEYMCDHGAYPSTLDYRNYPKSCCTSVNEVICHGIPDARPLEEGDIVKIDVTAYKNGVHGDNCYTFPCGDVDQESLDLIKHTEESMNRAIKAVKPGRSISIIGRIIENYAKRFGYGVVRDYTGHGVHSAFHSGLVVFHYDEPRYDVTLEEGMTLTIEPMLTLGDQSNHQWDDGWTVLTNDGSRCAQFEQTLVIEKGGARIITTLD
		734785	734390	-	Dipeptide transport ATP-binding protein DppD (TC 3.A.1.5.2)	icw(1);ABC_transporter_dipeptide_(TC_3.A.1.5.2)	atggctgatcgttacccacatcaaatgagcggtggtcagcgtcagcgggttgctatcgctcgtgccctggccttggacccccggctggtggttgccgatgaacccaccagcgcgctcgatgtgtcggtccaggccaaggtgctcaggctcctgacgggtctgcaagctgaactggggtttgcatgcctgttcgtctcgcatgatctggcggtcatcgagcagatcgcagcccgaacagtggtgctcagcaaaggtcgcatcgtcgaggaagggccgacgacggaggtgctttcgcatccgcgggaggaatacacccgtgctctggtgagtgccgttcccatccctgacccggcgatacagcgaacccgccgagcccgggcggccgctcaacggtga	MADRYPHQMSGGQRQRVAIARALALDPRLVVADEPTSALDVSVQAKVLRLLTGLQAELGFACLFVSHDLAVIEQIAARTVVLSKGRIVEEGPTTEVLSHPREEYTRALVSAVPIPDPAIQRTRRARAAAQR
		736119	734758	-	Dipeptide transport ATP-binding protein DppD (TC 3.A.1.5.2)	icw(1);ABC_transporter_dipeptide_(TC_3.A.1.5.2)	gtgagattccccgggtcgctggtggcggcctcggagggagtcaatctggacctggtgtctggacgagtactggctctggtgggcgagtcgggatcggggaaatccgtgacagctctgggaggtctcggcttgctgccccaggccgccacggtgacgggatcggtgctcctgagccgagatgaaccgggcagaaacgccgccgaggcagccgtggaactggttggggctgataagtcggtgctcgacggtgtgcgaggtcggttggtcggcaccatctttcaggagccctccagcgcgcttgaccctcttctgtccatcggcgctcagatccgtgaagtcatcaggacccactctgacgaggctcggtcgcgttctcgaattcgcgaccgagtacatgag…	MRFPGSLVAASEGVNLDLVSGRVLALVGESGSGKSVTALGGLGLLPQAATVTGSVLLSRDEPGRNAAEAAVELVGADKSVLDGVRGRLVGTIFQEPSSALDPLLSIGAQIREVIRTHSDEARSRSRIRDRVHELLGRVGLPDVERIAASYPHQLSGGQLQRACMALALACNPKVIIADEPTTALDVTVQAGILDLLRRLTDEGMAVLLITHDMAVVADIADEVAVMRKGHIIERGSVDAIFNDPQHSYTRQLLDAVPQLDALRELDDPQTDPDGASAARSETSDGPGTVEVVGPTTPDATSREPDPPLVEVTDLDVVHRARRRKSVHAVRGVSLAIAPGEVLGLVGESGSGKSTIAGTLTGLVPVTSGSVRVAGVEVAGASRRAMLPVRRNTGVVYQNP…
		737891	736212	-	Oligopeptide ABC transporter, periplasmic oligopeptide-binding protein OppA (TC 3.A.1.5.1)	idu(1);ABC_transporter_oligopeptide_(TC_3.A.1.5.1) idu(1);Sex_pheromones_in_Enterococcus_faecalis_and_other_Firmicutes	atgaaagtcatgggtaccagcacatactccatttcgtcgttgtcccgccgcggcttcctgcttggcgcaggggccaccactgcagttgcggcattgggcgcatgcggtgccaatgagcgttccgcgcagacagctgggtcagtcacgcctaccaagggcgggacgctgacgatcctcgcgtcagacactgacatcaactgggatccgggccgcagccagggcatggccgtcacctcgttggccctcgttcaccgccgtctcaccagttggcagatcgtcaagggtaaggaggccaaggtcgtccccgacctcgctaccgacaccggaaaagcctcggatggtggccggacctggaccttcaccctcaaagacggtttggtggccgaggacgggtcgccg…	MKVMGTSTYSISSLSRRGFLLGAGATTAVAALGACGANERSAQTAGSVTPTKGGTLTILASDTDINWDPGRSQGMAVTSLALVHRRLTSWQIVKGKEAKVVPDLATDTGKASDGGRTWTFTLKDGLVAEDGSPITSTQIRHGVERTFTASLAGGLGYHKTLLAETSGYTGPYKGKHLKSIETPDDKTIVFHLKAPFGDWPWIVSMPAFAPVPLSDNPTTYTRKPVASGPYRVAEYKQGVAATLKRNSKWTPSSDEVRTALPDTIVFSLGQDSPVVAQRLISDSGNDRNAFGAEMVPPAQLPQVTSNPQAKSRLAVGSAGPLQYLAINVERVKDVKVRQAIAYAVDRKAATTALGGEIGAAPATTYITPGTPGRQEYNLYPESTAKAQELLKGKAVGQLV…
		738617	737976	-	ABC transporter permease protein		atgtcggtggctttgggggcagccgtgttgtggatgattattggcgtgagtaccggcatcatttcggcccttcatcgaggtggtgtcgtggaccgtgcgatcatgaccggaacagttttgggaatttcctcaccggcctatctggtaggtctgctcggtatcctgctgttgggattcaaggctgacatcgttccggtgtccggatatgtgccattctctgtgagtccagtcgactggctctggcatctggccctgccgtggaccgtgctcgccgtcctctcggcagcggtctatacgcggatggtccgcagtgaaatgctcgagacccttgatgaggattatgtgcgcactgctcgtgctgcgggtctgtcggaacgacgcgtcctggcaaaccacgtc…	MSVALGAAVLWMIIGVSTGIISALHRGGVVDRAIMTGTVLGISSPAYLVGLLGILLLGFKADIVPVSGYVPFSVSPVDWLWHLALPWTVLAVLSAAVYTRMVRSEMLETLDEDYVRTARAAGLSERRVLANHVLRSISVPILTYFALDLGGLLGGAVITEKGFSIQGLGALLMDAVGATDVQLVMGVTLVAAVAIIGMNLLADIVVAAIDPRV
		739479	738958	-	Dipeptide transport system permease protein DppC (TC 3.A.1.5.2)	icw(3);ABC_transporter_dipeptide_(TC_3.A.1.5.2)	ttggcgtctcgtggcactgacgtcatcctgggattctcacagctggtgttcatgatcgcgatttcagcggtcattccggccaccgctccacgagcgaccgtcatggtcctcatcattggtctgttggggtggccctctacggcgcgggtgctgcgtagtcaagcgatgtcgttgcgatcgcgtaccttcattcgtgcgtcacaggcaatgggcgcgagccatctgcacatcttggtgcggcagatgctgcccaatctggtagccacgattatcgtcttcaccactatctccattcctgggaagattggcgcggaagcggcgctgtctttcctgggagtgggcgtcaccccaccaacgccttcgtggggtcgatccataggttcggcggtaacctgggtg…	MASRGTDVILGFSQLVFMIAISAVIPATAPRATVMVLIIGLLGWPSTARVLRSQAMSLRSRTFIRASQAMGASHLHILVRQMLPNLVATIIVFTTISIPGKIGAEAALSFLGVGVTPPTPSWGRSIGSAVTWVSTDPWYLLFPGGALFLVTLAFNLFGDGLRDAIDPRLGESR
		739978	739460	-	Dipeptide transport system permease protein DppC (TC 3.A.1.5.2)	icw(2);ABC_transporter_dipeptide_(TC_3.A.1.5.2)	atgtccgaaacggacgccgcgcctgatgtccctgtcgccggtgatcttctgccgggcgataggctctcctcgatcggcgacgagaccacttcggccccggtggctgccatcgataccgatagcggacgggtcgttcccggcggagtgtggagccgtctgcggcacaatgggtcagcgatgttcggcgcagtcgtcgtcgtgctgacaatcctcgtagccatcctggctacgcccatcaatcgggctatggaccttgacccctatagctacgacttgtctgccctgaacgcgagcgggttaccctccggcgcaatgggagggatcagcgcggcccatcccttcggtgtcgagcctcagaccggtcgcgatctcttcgccatcgtcgtcgaaggcacccgg…	MSETDAAPDVPVAGDLLPGDRLSSIGDETTSAPVAAIDTDSGRVVPGGVWSRLRHNGSAMFGAVVVVLTILVAILATPINRAMDLDPYSYDLSALNASGLPSGAMGGISAAHPFGVEPQTGRDLFAIVVEGTRTSFLIGMGATILSMAIAIIVGGDGWVLRWLVGRIGVSWH
Island 8	contig 1_803032 bp	788399	787437	-	Lysophospholipase (EC 3.1.1.5); Monoglyceride lipase (EC 3.1.1.23); putative	idu(1);Triacylglycerol_metabolism idu(2);Triacylglycerol_metabolism	atggacaccatcaccatcaccgctgatgacggagccgacgtcgacgtccttgtctggcgtcccgaggctgcgtcggggcgccccatcaagggcttggtgcagttctgccacggtatggccgagtacgcggctcgctatgacgaggtcgcccgggtacttgcagccgacggctggctcgtcgtggcgaacgaccaccgtggccacgggccgcgtgctgctgccgtaggagaactcggaaccacgtctgatcgtggctaccaccagctgctcgacgacctgtccgccgtcgctgaccacttcatggccaagctggaggggaagccgtggttcctcgtcggacactcgatggggtcgttccttgcccgtgtcctggccgttcgtcggggacgcgagatggcc…	MDTITITADDGADVDVLVWRPEAASGRPIKGLVQFCHGMAEYAARYDEVARVLAADGWLVVANDHRGHGPRAAAVGELGTTSDRGYHQLLDDLSAVADHFMAKLEGKPWFLVGHSMGSFLARVLAVRRGREMAGLVIIGTGSSLGPLSTVATGLAQAQVLMVGEDSRSPLLNTLSFGSFNRAFLPARTDYDWLSRDAHVVDAYNDDPLCGFVCTAAFYRELVRLIELANSTEIFRATPPALPILLMSGAKDPVGDSGRGVRQVARQLRDSGSREVDLVLYPGARHEILNEVNRRHVHAHLRDWIDAVAARPRTLQVRKAR
		788967	789113	+	hypothetical protein		gtggcgcgggggactctgtgggccttcggttctctggcaattttcagttatctgttcaagctgtcggtctcccgatccttgttcctcgtccaggaccccggaagagtcgtgctttctttctgtggtggtggtgtggtcagagtgtga	MARGTLWAFGSLAIFSYLFKLSVSRSLFLVQDPGRVVLSFCGGGVVRV
		789530	789228	-	hypothetical protein		gtggagaaggcccatggccgcctcacccggcgcaccctgaaagtcctccaggcccccaccggcctgggattccccggcgccgcgcagatcgtccaccggcgctgggtggccacccgggccgggaagaggaccaccgagatcgtctacctcatcacctcggtcacgctacctgaaggctctgcggcccggatcgcggcctggacccgcggccactggggtgtagagaaccggctccactgggtccgagacgtcacgctcgacgaggatcgtagccagatccgcaccgcatcggcccccacgtga	MEKAHGRLTRRTLKVLQAPTGLGFPGAAQIVHRRWVATRAGKRTTEIVYLITSVTLPEGSAARIAAWTRGHWGVENRLHWVRDVTLDEDRSQIRTASAPT
		789878	789558	-	hypothetical protein		gtgatcgccgtagacgggaaagcgctaccgggctcccgctcggccaccgagcgggcccgccacctggtcgccggcctcgaccacatgtcggggacggtgatggccccaccggaggtcgaggccaagtccaccgagataccggcgctgcccgccgtgatcaaggcgctgggcgagcgcgcggccggtgcagtcatcaccgccgacgccctccacacccagaccgccagtgctaccgcgatcctcgccgccggtgtcgactacgtgttcaccgtcaaatccaaccagtccaccctgcacaagaacctggccggccagccgtag	MIAVDGKALPGSRSATERARHLVAGLDHMSGTVMAPPEVEAKSTEIPALPAVIKALGERAAGAVITADALHTQTASATAILAAGVDYVFTVKSNQSTLHKNLAGQP
		790533	791663	+	hypothetical protein		atgaaaaaataccgaataaccacacttgccactctcgcaggtctcgcctcggcggccttcctggcggcctcggctacgacgccagcatcggctgcaccgaccacgccgagtggtccgcctctgtcgtccactacgacagcggtccgtgcaccggtgacgaacccagcgacgggccggacttacgcccctaccagcaccaccaacacagctaagctcaccgcgacgggcggcgacccggcagtcactgcctattggactcccgagcgcctcaagaacgccatccccgccgataccccagcaagcacggccagagtaaacaagcaagtcaacgagctggaacgacgagcctcatcggacaagcccctcaccattggctcctctcctgtcgcggcaacgtca…	MKKYRITTLATLAGLASAAFLAASATTPASAAPTTPSGPPLSSTTTAVRAPVTNPATGRTYAPTSTTNTAKLTATGGDPAVTAYWTPERLKNAIPADTPASTARVNKQVNELERRASSDKPLTIGSSPVAATSTKITPQAAPPVTNFSKTNGKVFFHNQSDGKDYVCSGSSINSSSKRLVVTAGHCVYGAPGNKWHSNWVFMPGYSKGAAYGSYQAAVLRTFTDWISYGESGRGFNSDVAFVTTYNGSTSRAAVVNAVGGHGFEWGGGFGFDVSIFGYPANRNGGQIMWACWGTSGTGWTGTYRFNRISGCNFGGGSSGGPWLNRYSNTSGLGYVRSVTSHGPAKSTAYIQGPYFDSRVNDLFVAANNDWKTHNHG
		792664	792362	-	Probable transposase for the insertion element IS2404		gtggagaaggcccatggccgcctcacccggcgcaccctgaaagtcctccaggcccccaccggcctgggattccccggcgccgcgcagatcgtccaccggcgctgggtggccacccgggccgggaagaggaccaccgagatcgtctacctcatcacctcggtcacgctacctgaaggctctgcggcccggatcgcggcctggacccgcggccactggggtgtagagaaccggctccactgggtccgagacgtcacgctcgacgaggatcgtagccagatccgcaccgcatcggcccccacgtga	MEKAHGRLTRRTLKVLQAPTGLGFPGAAQIVHRRWVATRAGKRTTEIVYLITSVTLPEGSAARIAAWTRGHWGVENRLHWVRDVTLDEDRSQIRTASAPT
		793012	792692	-	Mobile element protein		gtgatcgccgtagacgggaaagcgctaccgggctcccgctcggccaccgagcgggcccgccacctggtcgccggcctcgaccacatgtcggggacggtgatggccccaccggaggtcgaggccaagtccaccgagataccggcgctgcccgccgtgatcaaggcgctgggcgagcgcgcggccggtgcagtcatcaccgccgacgccctccacacccagaccgccagtgctaccgcgatcctcgccgccggtgtcgactacgtgttcaccgtcaaatccaaccagtccaccctgcacaagaacctggccggccagccgtag	MIAVDGKALPGSRSATERARHLVAGLDHMSGTVMAPPEVEAKSTEIPALPAVIKALGERAAGAVITADALHTQTASATAILAAGVDYVFTVKSNQSTLHKNLAGQP
		793324	794613	+	Tyrosine-protein kinase Wzc (EC 2.7.10.2)	idu(2);Colanic_acid_biosynthesis idu(2);CBSS-258594.1.peg.3339 idu(2);Capsular_Polysaccharides_Biosynthesis_and_Assembly	gtgtcaggaatggtccggggcggcgcggtgggggaagatggcatcgcaggcggggtcctcgggatcggtagattgcatggctacttccatcccatccgggacggcctcgcccacccatctaacacgctggacccgactcaacccctagccacagcacactcctaccgacttttccgggaccctgccaccaccatagccagaaatatcgctaattccgtcatctccgaatcatccaagcaggtgaaaagcctcgagggaaagaactctccagtacaggtggtcatgatgacccctgctgatctttcccaggcgaagaaggcaccctcgccagcgaagtacattatcgcgggcctcttggcaggaatcatcctgggctacgccatagctctcatccgacac…	MSGMVRGGAVGEDGIAGGVLGIGRLHGYFHPIRDGLAHPSNTLDPTQPLATAHSYRLFRDPATTIARNIANSVISESSKQVKSLEGKNSPVQVVMMTPADLSQAKKAPSPAKYIIAGLLAGIILGYAIALIRHLADRRIHTTDDITDRIEKPIFATIPTSSTIETLSTDLTDDFKAAEAIRKLRTNLRYALIDSTSKVILVTSSVMGEGKSSVAGNLAKVVALAGDDVILIDADLRRPKVQKNFDLDDGLGLPEVLIGAAPLDQALRTTPTTDLSVLPCTDTPPNPSELLGSEHMSELLSFLAQDHVVIVDAPPVLPVTDSVILSRLADTVIVVAQVGHTTVDQVESAVSSIENAGGMVSGIVLNRADSSKLSHLRYGESAYGYGYTKYDSDYSSSPAT…
Island 9	contig_9_48572	3388	3717	+	hydrolase, haloacid dehalogenase-like family		atgacatggggccgagggagcgggctcaacctcgtcgccacccatcgtgatcgcgccagcgccgagaacctcttccacgccctgggagtacaggtggacgacctcgtgtgcgcccctgatggtttcgctcgcaaacctgacccccagatgaatctggtactcatggagcgtcatgggctggatccgtccgaggtcatcgcagtaggcgaccgtcccatcgacatcgacgccgcgcgagccgcaggaattgaagggctcctgctgtcctccgagccttacccgaacactacgacgatcagtagcttgacggagttgctggatcgtctgtga	MTWGRGSGLNLVATHRDRASAENLFHALGVQVDDLVCAPDGFARKPDPQMNLVLMERHGLDPSEVIAVGDRPIDIDAARAAGIEGLLLSSEPYPNTTTISSLTELLDRL
		4309	3683	-	ThiJ/PfpI family protein	idu(1);CBSS-176280.1.peg.1561	atgagtcgacaggttggtgtcctccttttcgacggcttcgaactcctcgacgtcttcggcccggttgaactgtggagtcggttgtcggaccggtacgaggtgacgttctgcgccgtcgaacctggtccggttcgcagcagtcagggagcggcggttatggccaccgaggacatggatgcctccgccggtcacgacatcgtcctgatcccaggtggaatggggacgcgatccctggttgacgatcactccttcctgacccggctgcgtggatgggccactcccgcatccatcatttcctcggtgtgcaccgggtctgccttgttggccgcagctggcctgctggagggataccgagcgacctcgaacaagatggcctacgcatgggcgtcctcccacggc…	MSRQVGVLLFDGFELLDVFGPVELWSRLSDRYEVTFCAVEPGPVRSSQGAAVMATEDMDASAGHDIVLIPGGMGTRSLVDDHSFLTRLRGWATPASIISSVCTGSALLAAAGLLEGYRATSNKMAYAWASSHGRDVRWEPRARWVHDRDRWTSSGVAAGMDMTAALIAHLEGKETAERVLREVELEVQTDPDRDPFAFTDDPATPSSY
		5654	5770	+	hypothetical protein		gtgacggtgtccccattcaagttcatcaaccacagcaacgagaagttctaccgcggcattgcggaaggtattgaccccaacatcaaggtcgagttcgtgtacaaggacgccagctga	MTVSPFKFINHSNEKFYRGIAEGIDPNIKVEFVYKDAS
		5921	6229	+	putative membrane protein.		ttgcacttcctcaagccggaacctttcgacagcatcattccgcctgaaatcccgggtgagccacgcaactggacgtatgggtccggcgctgccgaactgacgacggcggccctgctggcatgtccgcggacccgccgcctgggcggacgggctgctgcagccctgttcgtcgcagtgttccccggaaatctggagatggcgcgccagtggcgtgaccgcgagcccaagtggcaagtgatctccttgggccgactgccactgcaggccttgttggtcaagcaggcccgggaagtggcgaagaactgctga	MHFLKPEPFDSIIPPEIPGEPRNWTYGSGAAELTTAALLACPRTRRLGGRAAAALFVAVFPGNLEMARQWRDREPKWQVISLGRLPLQALLVKQAREVAKNC
		6550	7608	+	MloA		gtgctcaaggcgacgatcacggccagtcgcgcgctggcacgtctcgacggcgcctacaagcgtctccctgacccgacgatgctcatcaacctgatcccgctcatggaggcacaggcgtccagtgagatcgagaacatcgtcacgaccaacgatgaactcttcaaggcggccaacggggcgcttcccgacgtcactcctcaggtcaaggaggccctgcgctaccgagaggcactccgtgcaggccacgaatccctcgccactcgccccatcaccaccaagaccgcagtcgaggtctgctcccacattcacgcgcgaacggccatcatccgcaaccagcccggcacctacatcggcaatcccacgacggggaaccggatctacaccccgcccgaaggcagg…	MLKATITASRALARLDGAYKRLPDPTMLINLIPLMEAQASSEIENIVTTNDELFKAANGALPDVTPQVKEALRYREALRAGHESLATRPITTKTAVEVCSHIHARTAIIRNQPGTYIGNPTTGNRIYTPPEGRDVILDHLSAWERFLHSDHGLDPLVVMALSHYQFEAIHPFFDGNGRTGRVLNLLILIETGLLQLPILYLSGHIMRHKDTYYEQLNAVTREDAWEPWILFMLDGVESTARWTLDLVETTDTMRAAMETEIRALNSKVPAASLTRLLFSQPYLRIDNVVEAGLAKRQTAARWLTEISDTGLVVKEKVGRNVVFINTRLLQTLFQTPLPDWCPTAPQWGTPSP
		7885	7772	-	hypothetical protein		atggagcgcatgcgcgaactcgaccgcaccggcgagattcgagagtgccttaccgagttgtcggcgcacatgatgacggtcttcttaggcagccccggcgtcgccagccggtag	MERMRELDRTGEIRECLTELSAHMMTVFLGSPGVASR
		8158	7889	-	hypothetical protein		atggctcaggaagaagactttgacgccaagcttcgcgccttttgcgcgaactgctccgaggcgggctggctgcagggccgccacaccgtcgggctgctggaattggaggcgaggcgacgctacctgagcttcattccgcccgaggcccgagtcttggacatcggcggcgccacgagtgttcaagccagtgggttggcggcgcgcggtctcgatgtcgtcttcgttgatccggtatccgagcaggtggacatggccgcgtcgctgctgtag	MAQEEDFDAKLRAFCANCSEAGWLQGRHTVGLLELEARRRYLSFIPPEARVLDIGGATSVQASGLAARGLDVVFVDPVSEQVDMAASLL
		8388	8594	+	Cold shock protein CspA	isu;Cold_shock,_CspA_family_of_proteins	atggcaaccggcaccgttaagtggttcaacgccgacaagggctacggcttcatccagcccgacgacggctccgccgacgtcttcgctcacttctccgctatcaactcctcgggctaccgctcgctggacgagggcgaccaggttgagtacgacgtcgagcagggccccaagggcccgcaggcgtccaacatcaccttgaaccgctaa	MATGTVKWFNADKGYGFIQPDDGSADVFAHFSAINSSGYRSLDEGDQVEYDVEQGPKGPQASNITLNR
		8862	9077	+	hypothetical protein		gtgatcacccgcatgacgatgcaccacgtagccgacctcgagcacctcatggccagcgtgcgcacaatgctccgcccgggcggcgcctacctcgccatcgatctgacggaccgcagcgccgacttccacgaccacccgacgcctccggtctcaatctcatattcacagcaagggcggacaggttcagttggcgtcaggatcagccaccaccgttga	MITRMTMHHVADLEHLMASVRTMLRPGGAYLAIDLTDRSADFHDHPTPPVSISYSQQGRTGSVGVRISHHR
		9429	9190	-	Death on curing protein, Doc toxin	icw(1);Phd-Doc,_YdcE-YdcD_toxin-antitoxin_(programmed_cell_death)_systems	gtggggtccaaggctgcggctctcctggactctttggtgaacagtcatgcgctggtggatggcagcaagcggttggggtggttggcggcggtggtgttgttggacctcaatggctggtgggtggaggccccggatgacgatgcatacaacctcgtcgtcgccgtggcgagtggtagggctgatctggatgaggctgctgcgtcgcttcggtcgtggtgcgttgatcctaaatcacgttag	MGSKAAALLDSLVNSHALVDGSKRLGWLAAVVLLDLNGWWVEAPDDDAYNLVVAVASGRADLDEAAASLRSWCVDPKSR
		9770	9567	-	Prevent host death protein, Phd antitoxin # A	isu;Phd-Doc,_YdcE-YdcD_toxin-antitoxin_(programmed_cell_death)_systems	gtggccatgacgttgcggttgacggaagaggacgagcggattctcgcgcgtcttgccgaggatgacgggattagtcgtcaggaggcgacgattcgcgcgatccatgaggtggcggcgcggagggggcacatgaaggatgtggctgatgcctcggcgagggcgcgggctcggtatgccgatgtccttgatcggctgggtcgatga	MAMTLRLTEEDERILARLAEDDGISRQEATIRAIHEVAARRGHMKDVADASARARARYADVLDRLGR
		10196	10017	-	hypothetical protein		ttggtcgacttcgttcctggccagtcggatccctttgaggatttctgtggtttgcgcgacgagctgggcgggattgtcgatcgtgacgttgaccttgtcgtgaagcgatcgatccgcaacccgtactttcgtgactcggcgctagctcagccggagaccatctatgttgccgacgtctaa	MVDFVPGQSDPFEDFCGLRDELGGIVDRDVDLVVKRSIRNPYFRDSALAQPETIYVADV
		10909	10583	-	hypothetical protein		gtggtcttggcgatgaaggtcgacgacatgctggtggcgtctggttcctacaagctcttggctagtggtcgggttcgaatcgggcgcattatcgtggccccggcctgtcgtgggcgaggtctgggacgggcgacggtcgttggactgatggaaacggcaacggaagccgttgatgcaagcgtcgtcgaactcggcgtataccagcacaatacgaatgccatcaacctctacgagtctctgggcttttgccaaactcgcgttggcgctacgaccactattgatggaaaaccctttactggcatcgagatggaataccgcgtggcataa	MVLAMKVDDMLVASGSYKLLASGRVRIGRIIVAPACRGRGLGRATVVGLMETATEAVDASVVELGVYQHNTNAINLYESLGFCQTRVGATTTIDGKPFTGIEMEYRVA
		11456	11154	-	HigA protein (antitoxin to HigB)	icw(1);Toxin-antitoxin_replicon_stabilization_systems	ttgactactactgacaagatcgagccgatccatccgggcgaggtcctcatggaggatttcatcgaggggttcgggatcacgcagcacaagctcgctgtgtcgataggtgtgccgccgcggcggatcaacgagatcgtgcacggcaagcgagggatctcagcggacaccgcattgcgacttgcgaagtacttcggaacctcggcgacattctggaccaatgtgcagagtcactacgagctcgaccgtgcggaacacgcggcagctgagcagatcgcggcgatcacgccgctgcacgtggcgtga	MTTTDKIEPIHPGEVLMEDFIEGFGITQHKLAVSIGVPPRRINEIVHGKRGISADTALRLAKYFGTSATFWTNVQSHYELDRAEHAAAEQIAAITPLHVA
		11640	11443	-	HigB toxin protein	isu;Toxin-antitoxin_replicon_stabilization_systems	gtggcattgcgcaagcttcgtcaggtgggatctgcggagatgctcgaagacctccgcgttccacccggtaaccgactcgaggcgctcaagggcgaccgagctggtcagcacagcatcagaatcaatgatcagtggcggatctgtttcagatggacagacgccggaccagaggaggtggagatcgttgactactactga	MALRKLRQVGSAEMLEDLRVPPGNRLEALKGDRAGQHSIRINDQWRICFRWTDAGPEEVEIVDYY
		14013	13447	-	hypothetical protein		gtggctctcatcgtgttggggttcgtcggtcactttggggcgtgggctctgccgcgcagtgcctcaggagggcgcttcggactgaccgatgtggtcgtggttatcgcggtcaccttcgttctcatggttgtccacgaactcgtccacgggctggccctgctcaccctggggcatcgaccgaccttcgggctggcgcgcgtcgaccgggtcgtcgtgggcttgacgacgacggcgcccggggttcggatgtcccggcgtgcgttcgattacgtcgccctggccccactcgtgctgctcacctcggcgactctttcttgggctgcctacgggccgatgggcggagcagcggtcgtgccgggggcgattcacctgggcgggtgtgtcggagacctcgccctc…	MALIVLGFVGHFGAWALPRSASGGRFGLTDVVVVIAVTFVLMVVHELVHGLALLTLGHRPTFGLARVDRVVVGLTTTAPGVRMSRRAFDYVALAPLVLLTSATLSWAAYGPMGGAAVVPGAIHLGGCVGDLALVARASRTPHWPSRPREGRQFVARASRTPQGSLIEDRQTGLRIHPPENTAARGHRD
		14580	14380	-	hypothetical protein		atgagtgaggtgtttgcggcgtcggctctggatgatgcgaccctgcgtgccatgctctcgacctggatctctacggctaccacccgtgggtactcagacttcgtctatttcgcagatctttcggagcgtgaggtggttgagtccttggggttctcgtgtgacgacgagtatctggcctttcgcgtgcccgcctgtaagtga	MSEVFAASALDDATLRAMLSTWISTATTRGYSDFVYFADLSEREVVESLGFSCDDEYLAFRVPACK
		14692	14829	+	hypothetical protein		gtgaccaaccaatcggtcgaagagtcgcgcgaactcgtcctgctcatcatcagcaaagacgtgcgcttcccgggaacccgcgagattgattccctcaaacgggagacagtgttccaacagctctcccgcactttttaa	MTNQSVEESRELVLLIISKDVRFPGTREIDSLKRETVFQQLSRTF
		15560	15282	-	5-methylthioribose kinase (EC 2.7.1.100)	isu;Methionine_Salvage	atgactcccgaccgggcacgccatgaggtcgaatctctccagacacatggggccttggtgctcgatctggtacccaaggtctacttctatgatcatacgcgctacatctttgccatcgaagatctgtccgatcacgaagtatggcgcggggcgctcaacaagtccgaggtccacgatggagtagctgcagaggtcgggctccatataaatctctgccccgctcggcctgatggttcgtgtcagtggaacgatctgcaccacattgggtctgctgcgtag	MTPDRARHEVESLQTHGALVLDLVPKVYFYDHTRYIFAIEDLSDHEVWRGALNKSEVHDGVAAEVGLHINLCPARPDGSCQWNDLHHIGSAA
		17095	15629	-	hypothetical protein		ttgacccgacgtcactcatcgacttcgggcatctactcgaaatcttcgtggttggggagttgcgcaagcaggcctcctggttggaggagcctgtcacgctcgggcactggcgcacgagtggttcgtacgaatggactggatgttagagcatggaacaataattgttccatgcatattgggacgctagttgtcctcttggttgtctgtgtagtcgtccggatcgcgatgacgaagttgaaagctgcgttcgctcgtgaccaccttcgaggcctcgcggccacgaaagagatcagctttgcgtctgcggcactcgccgtagcgaccatggttatcgttccgaggtctgcgttggtggtctctcacgtggcgctcatcgctatgagcacggcgtatgtaacg…	MTRRHSSTSGIYSKSSWLGSCASRPPGWRSLSRSGTGARVVRTNGLDVRAWNNNCSMHIGTLVVLLVVCVVVRIAMTKLKAAFARDHLRGLAATKEISFASAALAVATMVIVPRSALVVSHVALIAMSTAYVTRRLLQGAERQGSTTVRTYVRYRCDRTWQETKSKAKRFFTLAAPCGWREVHITADSFDNVVSIPTMIWIVGVIYIAIVVVVLVGMFVSITGVNDGIVSAVLSAAISYNMLAISCLLTVSAFICIALLSLLRRIKSLQLRLGVGSCVRRIATWIGYGGAVGAVMASLVPLAGHVVPILTQPAKSAAVLNAITPRSMLDYPAAGAVAGYAFGLIVAMASLFPNSTNSWLRRVLCPGLFVVVLVGLSHFLGGPRGLLRPVIDAAALRSGV…
		18623	17349	-	ATPase		atggagctggatggatttgttccccgtcgtatcagcgatcttcttgctgagcagatgcggatcgagccggtgatcgccctgcatggcccgcggtcggtgggaaagtcgacggtgctgcgcggcttcgccgaggtggttggcggttcggtgatcgacctcgacgacgttgaggtgcgtgaggcggtccaaggcaacctagcggccacggtgagcgtcggagctccagtgtgcatcgacgagtatcagcgagtccctgatgtgcttgatgtgctcaaagcgcggtcgaatcgtgaggggagccttccagggacggctgtcgtcacgggctccacgcgccaggatgctctgccggcgacagcgcaggcgctgactggacggcttcactcgctagtcatctgg…	MELDGFVPRRISDLLAEQMRIEPVIALHGPRSVGKSTVLRGFAEVVGGSVIDLDDVEVREAVQGNLAATVSVGAPVCIDEYQRVPDVLDVLKARSNREGSLPGTAVVTGSTRQDALPATAQALTGRLHSLVIWPLSQGELGGVRENLLEVLSGDACAVVQAVPASATTRPEYVDRVCSGGMPLALHRSGAARSRWFDDFVRASVERDVVELSKIRERQALADLLGYVAGQTGQLLNVTAAAEKIGVSRPTAEAHVRLLEDLFLIVRLPAWGKTLRSRVNAKPKVHVVDSGLAARLLRLTPDRLTGIDPTSLTDFGYLLETFVVGELRKQASWLDEPVALGHWRTSDGAEVDLVVEYDDGRVVAFEVKASERAPGKDFRGLAQLRDLLGARFIGGIVLTT…
		20729	19452	-	FIG00864634: hypothetical protein		atgaccatggaatacacccgtcgtatcgtcgatggcgagctggatgagctgttcggcgagattccagctctcgccttggatggccccaaggcggtcggcaagaccaccaccgcgcgccagagagtacgcaccgtggtccagctcgatcgtcgtgccgaggcggaacccgttgcagccgatccgtcgatcatcctgcgccgccctgaacccgttctgttggatgagtggcaaaaactgcccgccgtgtgggacgtggtgcggcatacggctgatgaggatcctcgcggcgggcgtttcctattcgcgggcagtgcttcccctcaatgcggtgccacggcgcattcgggcgcaggaaggatcggaaggctgcggatgcggcccatgacgctttctgaacga…	MTMEYTRRIVDGELDELFGEIPALALDGPKAVGKTTTARQRVRTVVQLDRRAEAEPVAADPSIILRRPEPVLLDEWQKLPAVWDVVRHTADEDPRGGRFLFAGSASPQCGATAHSGAGRIGRLRMRPMTLSERGVVEPTVSLGGLLSGGEVRFAGDTTFALADYVEEICASGFPGLRGLGARALRFQLESYLRNAVDREVAEQGLAVRRPEAMMAWLRAYAAATASTASYSQILDAATPGESEKPARSTANSYRDALASLWLLDPVPAWSPTGSLMKRLGASPKHHLADPALAVRLLGLTAAALLDGEGKPLASATGGLLGPLFESLATLCLRVPAQAAEAEVFHLRTRNGDHEVDLIVVRPDGRFLAVEVKLAATVEDADGKHLRWLRERAGDRMLDA…
Island 10	contig 3_375231 bp	32914	33252	+	putative transcriptional regulator, MerR family		gtggggcgaggcgtcgacggacggcgtcggtacgccccggctgaccgcaacctcgttctgctgctggcccgtctgcgtgagaccggcatgacgacccgcgcgatgaaggagttcgtcgcactcgtcggcgaaggggccgccagccacggccgtcggattgccctgctcaccgagaccagagccggtctggaggcgcgtcgccgcgcacttgacgacgctctcagggcactcgacgcaaaagtcgcccactaccaggaactcattgacgccggtcgggactgcgacgggggcgctgtccccgccgaattgcgcgaccgacaacacgaccagcgacggtga	MGRGVDGRRRYAPADRNLVLLLARLRETGMTTRAMKEFVALVGEGAASHGRRIALLTETRAGLEARRRALDDALRALDAKVAHYQELIDAGRDCDGGAVPAELRDRQHDQRR
(T13 specific)		33285	34274	+	Aldo-keto reductase		atgactcgacacattcccgcactcgaccgtgacaccgccgcgatcggccttggctgcatgggcatgagctgggcctacaccaccccggaggaccgcgacgacgccgactcgatcgaggtggtccgcgccgcattggatcgcggaatcacactcctggacaccagcgatgcttacagttccggccacaatgagactctggtcgggcgcgccattgcagggcgtcgcgacgaggcgatcgtcaccacgaagggtgggctggtctcgtcctatgtcgacgggcgacctcacctcgagcgcgacgggcggccggaacatctgcgcgctgccatcgacgcgagcctcgcgcgacttggcgtggagaccatcgatctgtactacctgcaccgcgtcgacaccgct…	MTRHIPALDRDTAAIGLGCMGMSWAYTTPEDRDDADSIEVVRAALDRGITLLDTSDAYSSGHNETLVGRAIAGRRDEAIVTTKGGLVSSYVDGRPHLERDGRPEHLRAAIDASLARLGVETIDLYYLHRVDTAVPLEDSWGTLAEAVAQGKIRALGLSEVTTDEAERAHAIHPVAAIQSELSLWTRDALGVGTNSDGTPAGDVVDWAAAHDAIFVPFSPLGRGFLTGTLDTQALPANDFRARLPRFTGSAAKANQRIIDVVRHVATRHETTPAAVALAWVLSQGEHVIPIPGTTKIARLDENLTVADLVLSPDDLAELNALPAAEGARY
		34274	34732	+	hypothetical protein		atggcggaagcactactggaaatcgattttcagggctggattctgaacctcacccacgaccgggatgtggttgcgcacgcccacgacgcccgaaggcaggcgcgcaccgccggaaacctcgtggtgtgcttgcgctatctggcctaccaggggccgcacgccgacccttatgcgccggacgtggccttcccccaggggctcgaacccaatcccggtgatctcgtgatgagcaagtggtcgcgggacgccttcgacaaccccgatctcgccgacaacctgcggttgcgagggatcgatcaggtcctgctgaccgaccacgccgtccaattcacggcccggtcagcgacccagctgggttttgcagtgacagtggcacaggaggcatgcgcgggctcgacg…	MAEALLEIDFQGWILNLTHDRDVVAHAHDARRQARTAGNLVVCLRYLAYQGPHADPYAPDVAFPQGLEPNPGDLVMSKWSRDAFDNPDLADNLRLRGIDQVLLTDHAVQFTARSATQLGFAVTVAQEACAGSTAAAHQAAVAQLAELGVVVN
		35809	35672	-	hypothetical protein		gtgtgcgagttccttggcggtcgccgggccacagcggtcaatgccgctgagcacaggataggtggcctcattgaccgcatcgccgaggccttgggtgagctgggtgtacacgcgttgccgtacatcgcggcgggatag	MCEFLGGRRATAVNAAEHRIGGLIDRIAEALGELGVHALPYIAAG
		36159	36656	+	Multidrug resistance protein B		atgtccacccacgatcgcctcactcccgccacccgtcacgtcgttgtcgcgctcgtattcggtgccatcctgccgctgctcgacacgagcatcagtaacgtcgccattcacggactcggtgactcgttcggcacatccgtagccgtcagtcagtgggtgatcagcggttacggcctcgcctcaacccttgcgatcccgctcagcggctgggcaacccggcgcttcggagcccgccgcgtatggcttactgcgctgagcgtgttcacattggcgtcagctctgtgcgcgagcgcctggagtaccggagcacttattgcctttcgagtcattcagggattcgccaccggattctcaataccaatcatgcaaacgctcgtggtgaccagtgcgggcaaggca…	MSTHDRLTPATRHVVVALVFGAILPLLDTSISNVAIHGLGDSFGTSVAVSQWVISGYGLASTLAIPLSGWATRRFGARRVWLTALSVFTLASALCASAWSTGALIAFRVIQGFATGFSIPIMQTLVVTSAGKAQATRAMTAIGLPAVIAPAVAPLLGGMLIDTLG
		37294	37521	+	hypothetical protein		atgtccgcgacctaccaccagctcgacgccaacgagatcgtccacgcgagtactgctggacgactcgccacccagttcggtagtgcggctggcgtcgcggtttgtgcgttactcgtcgcggtaactgacggaatccacccggtcaccttcgccgcgctcacggccgtcaccgctctcatgacggtcacggccgtgagactgccggacggtgaagttgtacggaactag	MSATYHQLDANEIVHASTAGRLATQFGSAAGVAVCALLVAVTDGIHPVTFAALTAVTALMTVTAVRLPDGEVVRN
		38777	37833	-	Deoxyribonucleoside regulator DeoR (transcriptional repressor)	icw(1);Deoxyribose_and_Deoxynucleoside_Catabolism	atggacgagcgagacgcccaagccctcgatgtggtccgcctctactacgagagcggcctatcgcaaagcgacatcggcatccagatgggaatctcccggcccaccgtctcgaagctcatccagcacgcaaaggaccgtggcttcgtcactatttccattaatgatcctcgagaggacagttcagtgctcgccgacgcactgaggacccactatgggctcacggaggttcacgtggtggtccctccggtcgatgatgaggcagaggtgatcaaggccctgggacggggcggcgcccgcatgctggaggatgtcgtcgccgatgggatgaccctcggactgtcctggggaggcaccatgtttgaagtggctcgccagcttgagcatcaggaccgccgaggt…	MDERDAQALDVVRLYYESGLSQSDIGIQMGISRPTVSKLIQHAKDRGFVTISINDPREDSSVLADALRTHYGLTEVHVVVPPVDDEAEVIKALGRGGARMLEDVVADGMTLGLSWGGTMFEVARQLEHQDRRGVEVIQLKGGMSQSDIPTNDVETIAAVCEAFNAYGRYLPLPVIFDSLQVKQLVETERHIAQILNLGKQADVAVFTVGAMDRDALLLHMGYFTDDELNRLRMQAIGDICSRFINADGQPCSPEIDARTVGIQLDELRLIPTRILVAGGRRKTEALHTALRTGYATHLVTDRFSARRLHERMGG
		39793	38867	-	Ribokinase (EC 2.7.1.15)	idu(1);D-ribose_utilization idu(1);Deoxyribose_and_Deoxynucleoside_Catabolism	atggacatcgctgtcatcggatctaacatggttgacctgatcacctacatcaaccggatgcccgtgctgggggaaaccctcgaggcgcccgacttccagatgggctgtggagggaaaggagccaaccaagctgtcgccgccgcccggttggggtctcaggtgatgatgctgacgagggtcggaaacgatgtgtttgctgagaacacggttcgcaactttgcttccaacggcatcgacactcgccgcgtgatgcggaccgaggcttcctccggggtggccccgatcttcgtcgaccaggagtcacacaactccattctcatcgtcaggggggccaatgctcttctcacaccccaggacatcgacgcggctatcgacgacatcaagtcctgccgtctgatc…	MDIAVIGSNMVDLITYINRMPVLGETLEAPDFQMGCGGKGANQAVAAARLGSQVMMLTRVGNDVFAENTVRNFASNGIDTRRVMRTEASSGVAPIFVDQESHNSILIVRGANALLTPQDIDAAIDDIKSCRLIVLQLEIPLDTVYHAIEVGHGLGIPILLNPAPATANLDYSRIASVDYFVPNETELALLTGKPVDTLEEITEAVTELVAKGMHNVIVTLGERGVLWVSEKGTQLIPSVSVDAVDTTGAGDAFIGCFSHALVSRWPIADALEMANAYAADSVTRRGTQFSYATAEDFTARTGVSMDKR
		40812	39796	-	Putative uncharacterized protein STY3991		atgtacacaattccattgcatgaatcactcttcaccgctgggcatgacactgttttgttgtcatctgatgagttcaccgtcaccgcaaagcgttacgaaagtggcgtggcgtctgtgacagtttcgaactcccgtgggcacgtagaagttctgccgttcatgggtcagatcatctgggacgtggtcttcgatggtgtctcactcacgatggacaacatgttctcccagcctcagcccgcggatgtcatcgtcaatacttatggctgcttcgccttccactcaggactgctcgccaatggctgtccagcccctgaggacacgcatcctctgcacggtgagttcccttgttctcgttttgatgagggatggctggaggtcagtggtgacaccatcgccgtg…	MYTIPLHESLFTAGHDTVLLSSDEFTVTAKRYESGVASVTVSNSRGHVEVLPFMGQIIWDVVFDGVSLTMDNMFSQPQPADVIVNTYGCFAFHSGLLANGCPAPEDTHPLHGEFPCSRFDEGWLEVSGDTIAVSGRREYAQGFGHHYQAVPRVSLAAGATMIDIDLSVTNLSHYQPMPLQYMCHMNYAWIDGARMSQSIGDVFQLRRSVPAHVSPTQDWLAFNEEILAGGVDSQVLADGSRYDPEIVYFADDLPQYGSTARFEMSLPEGGRFVTEFSTEEFTTATRWLLHNADQRVCAFVLPGTCRPEGRNAAGASGTLINLEAGETRHFHVHTGMDK
		42171	40840	-	Homolog of fucose/glucose/galactose permeases	isu;Hexose_Phosphate_Uptake_System	atgctcatcaagcacagcacagtgcaacaggatgacggttatctggatcgaacgccgatcttccagtacatccttctatcgatctgcttcccattatggggagcggcggcgagtctcaatgacattcttattacacaattcaagacgatcttcactctctcggatgcggcttctgcctttgtccagagcgccttttatggcgggtattttgtcatcgccattcctgcatcgcgagtgatcaaaaagtggagctacaagctctctatccttattggcctgacgctgtacatcgtcggctgcatgttgttcttcccggcatcgcacatggcgacgtactcggtgttcctcgtcgctctgtttgccattgcggtcggtctcagcttcctcgagacgtcctgc…	MLIKHSTVQQDDGYLDRTPIFQYILLSICFPLWGAAASLNDILITQFKTIFTLSDAASAFVQSAFYGGYFVIAIPASRVIKKWSYKLSILIGLTLYIVGCMLFFPASHMATYSVFLVALFAIAVGLSFLETSCNTYSSMIGPKKSSTLRLNISQTFYPLGSIFGILLGKYLIFSEGDRLQGRMSGLDAEKKRALAEEMLARTLLPYKYIVMVLVVMLILVAITQFPHCKPLRHTNSGEDQEASASIGETLRYLVRNKTFCRGVFVQFLYVGLQTALWSFTIRLALSLDQTMNERTASNFMIWAFIAFFLGKFLANVLMTRIGPNKTIIIYSTLGCLALLYVMLVPNMSAVWAAILTSGLLGPCWATIYTRTLDAITDKRHTETGGAVIVMSIVGGAVVP…
		42823	42173	-	Deoxyribose-phosphate aldolase (EC 4.1.2.4)	icw(2);Deoxyribose_and_Deoxynucleoside_Catabolism	atgccatcgaaggcacatctcatcgaccacaccctgctggcccccactgctactcgcgaccaggtactcagcctgtgtgaggaggccaaagaggcccactttgccagcgtgtgtgtcaatccctattgggttcccacagctcatgaagcgctgcagggatctggtctagccgtatgtacggtgattggctttccgctaggtgcgactaccactgccacgaaagaggctgagactcgagagtcggtggcacacggcgcgaacgagatcgacatggtcatgaacctggggctggcaaaggctggcgaatgggagggggttcaggatgatattcgtgccgtcgtcgaggcggcagacggcgcactcgtcaaggtcatcctcgaaacgtgcctgctggacaat…	MPSKAHLIDHTLLAPTATRDQVLSLCEEAKEAHFASVCVNPYWVPTAHEALQGSGLAVCTVIGFPLGATTTATKEAETRESVAHGANEIDMVMNLGLAKAGEWEGVQDDIRAVVEAADGALVKVILETCLLDNGEIVEACRRSVAAGAHFVKTSTGFSTSGATEGAVRLMRETVGPDFGVKASGGIRTAEDFTRMVEAGANRIGASAGLRIIKEGN
		43557	44450	+	Bifunctional protein: zinc-containing alcohol dehydrogenase; quinone oxidoreductase ( NADPH:quinone reductase) (EC 1.1.1.-); Similar to arginate lyase		gtgcacgtcacgcacaccgcagtcggagtcaccgatacgcttgccgcgcgcggggactacctcctccatccgcgcagcgggttcgctcccggctacgacttcgtcggcaccgtcgaacaactacccgcccacgctcctgccgagctgcgcgttggcgaccgagtagcaggcatcctgccgcatatgggtgcccatgccagccatctgacagtgtcaccatcactgctcgtgcgcataccggacaccctcgacagttcagtagcggcaaccgtacccctcgatgccctcaccgcctacttcgcccttgacgcattggcgcccgggtcaaggaaggtgctcgtgcagggcgccggcggcgcagtgggggcatgggccatgcaactggctgatactcgccaa…	MHVTHTAVGVTDTLAARGDYLLHPRSGFAPGYDFVGTVEQLPAHAPAELRVGDRVAGILPHMGAHASHLTVSPSLLVRIPDTLDSSVAATVPLDALTAYFALDALAPGSRKVLVQGAGGAVGAWAMQLADTRQLTVYGTASSRSHDHAEQFGGTVLDYTEPTWFTQLRAETGGVDGIIDHTGNRELRALLRPRGRLIHTAFTSKPGRGQRTTAIGAAAALGHHYAHPRERIVSTPWLVASQRARYRTVLHQLFTALAHHDLKAPQPHVMPFTQAPNAFTPTQATKPGNKIMLNVAHN
		44963	44610	-	Transcriptional regulator, ArsR family		gtgcctgacgaagagggacatccggagcttgacgagatggagctcgccgccgtactgaccgcgttggctgatccgttgcgccgacaggtcatcaccactttgatccgagagcccgatggaacagagcgcacctgcatcagttttgagttgggggtgtccaagtcgacactgacacaccacttccgggttctgcgtgaatctggcctcgttcggcaggtcaaccgcggtaatagccgcaaagtatcgctccgtcgagctgagttggagcaacgtttcccgggactgcttgatttgctcgcagccgaggatgatgccacatctaaaccctctgagcagtcggcgtccttcggttag	MPDEEGHPELDEMELAAVLTALADPLRRQVITTLIREPDGTERTCISFELGVSKSTLTHHFRVLRESGLVRQVNRGNSRKVSLRRAELEQRFPGLLDLLAAEDDATSKPSEQSASFG
		45703	46401	+	major facilitator superfamily MFS_1		atggttctcatccctgttgcgggcgcagctgggttcgtcacctttctgacctatctgcccgcggcgttcgccgcgatccacgactggcccgccggagctgcaggcgcagtcatgctcgtcgcaactcttccagtgattgtcgcaccaagcagcaccgccagcctcatgcaccgacacaacattggcattggggccatactcactgtctccatcgtgtgcttggccgccggggccgtgtggatggtcaccctcggcccgaactggcccgttgcccttgtcgccccggggatgctcttgatcggcctgggcttcgggctgccgctcgggatcgtcgacggcgaggcactcactcacgcacccgccagctcgagtggaagcgcagcgggcatgctcaacttc…	MVLIPVAGAAGFVTFLTYLPAAFAAIHDWPAGAAGAVMLVATLPVIVAPSSTASLMHRHNIGIGAILTVSIVCLAAGAVWMVTLGPNWPVALVAPGMLLIGLGFGLPLGIVDGEALTHAPASSSGSAAGMLNFARIGSEALSVAAYSALLGLLVHRQIPNSDIADRVAAGGPGDPAVYAEALHAIALAIAVVVACLGLAVWWLRRGDHTRRGSPLTDPATVRNCPNAPNPHV
		47202	47525	+	FIG00545909: hypothetical protein		gtgctcgacgcttacacagatttggtcggtgcggcacgagtgccgctgagcaccttcgggctgatcgctagtcgagaccacaaccgacgtgtgcaggaactcagcgtcggccaacaacgtcgccttgccctcgcggtagtgctggctgacccgccagagatcctgctactggatgagccgaccaaccacttttcgctcagcctcgtcaccgcactcgaagatgcactcgtccaataccctggcaccgtcgtcgttgcctcacacgaccggtggctgcgcaaacgatggcagggccagcggttgacactccctgaaccgtgctga	MLDAYTDLVGAARVPLSTFGLIASRDHNRRVQELSVGQQRRLALAVVLADPPEILLLDEPTNHFSLSLVTALEDALVQYPGTVVVASHDRWLRKRWQGQRLTLPEPC
		47819	47664	-	hypothetical protein		ttgtgggggcgacggcctccacacaccatcagccagatcacggagaaggccaccggtgcacccacccaatgggcgagcagaccgctggatgcgatctatccggtgattatcgtcgacgtgatcgtggtgacggttcctgacggggcaagtccgtaa	MWGRRPPHTISQITEKATGAPTQWASRPLDAIYPVIIVDVIVVTVPDGASP
		47966	47844	-	hypothetical protein		atggtttcggttcgggccttgttgctgtcttgggctcaggtgatcgtgctcaagcgcatgcgccgtctggacgggatcgatcagatcgtactgttgttgaccgcgcgggttgatgactggtga	MVSVRALLLSWAQVIVLKRMRRLDGIDQIVLLLTARVDDW
		48073	48001	-	tRNA-Ala-CGC	isu;tRNAs	ggggcattggcgcagttggtagcgcgtctcgttcgcaatgagaaggtcaggggttcgaatcccctatgctcca
Island 11	contig 3_375231 bp	169728	170792	+	ABC-type Fe3+-hydroxamate transport system, periplasmic component		atgttcccgtcccccatatcgaggcgcaccatcctcgcatcgtctctcggcctcggtgccgccgcagctctggcaggttgcagcaaggacactgacacctcgcccagtggcgcgagccagcactcgtcagccaccaagggtttcccggtgaggatcaaacatgcctggggcgagactgtggtgaagtctcctgcaacccgcattgccacctctgggtgggctggccaggatgctgtcctggccctcgggctggtccccgtcggcatgccgaaagccacttatggcgatccctccggaaaggggatgcacacatgggtggctgatgccctggccaagctcaatgcgaccggcgacaaggcgcccaagctctacgacgagaccagcgacactgacgccgcc…	MFPSPISRRTILASSLGLGAAAALAGCSKDTDTSPSGASQHSSATKGFPVRIKHAWGETVVKSPATRIATSGWAGQDAVLALGLVPVGMPKATYGDPSGKGMHTWVADALAKLNATGDKAPKLYDETSDTDAAAIAATQPDLISGLNSGMTKEQYDKLSKIAPALPYLEKAWSIDWRTHLRTIAEVVGKTDQAEEVITSCEKSIADALSAHPDVKGLTAGMFYFDVKKLSEISVYTKGDSRADYLTDLGFKAPSSIQKLSAESKQFYTTASAEKADMFNDVDLIVCYGDPKTLPGLLAKHPLLSKITAVRKGAVAVLEDNSPLAASMSASALSIPGQVGPLVERLAEAATRAKA
		170789	171784	+	ABC-type Fe3+-siderophore transport system, permease component		gtgacgtcacggagaggatggatcctgctcgtcgtcaccgtcctgctcgcctgtctgtgcgcggcctcggtgatggtgggtgcacgatccatcccgctccatgatctgtggccggccctgggacagccgtccgctgacccctttgtcgccgaggtcatccgctcgcgcgttccacgcacggttcttggcctggtatccggagccgccctcgcactctccggcgccctcatgcaggcgctgacccgcaatcccctggccgatccagggattctcggcatcaactccggggccgctcttgctgtactcgtcggtatcgcccacctgggcctgacggcaccaatccagtacgtctggctggccattgtcggggccgcctcagctgccgccttggtctggctc…	MTSRRGWILLVVTVLLACLCAASVMVGARSIPLHDLWPALGQPSADPFVAEVIRSRVPRTVLGLVSGAALALSGALMQALTRNPLADPGILGINSGAALAVLVGIAHLGLTAPIQYVWLAIVGAASAAALVWLIGAGNRSRPTPVRLALAGAIVTAVLTGFIQMVLLPRPDLLQSFRTWQAGSLSGPDLGQIAAVSPLFLVGVVLAAISAPGLNILALGEDLAAGLGTRVAVVRVTSSAAAVLLAAGTTALTGPIGFVGLIVPHAVRAVVGPDNRRVLAWCAICGPVLVLASDVLGRVITRPADVAVGIVTAIIGAPVFISLIRRREVRQR
		171799	172803	+	ABC-type Fe3+-siderophore transport system, permease 2 component	isu;Flavohaemoglobin	gtgcggcaggggcgacggcatcgccgtctgcgtcgtggtctggtcgtgaccatcttgtcggtggcaactgtcgctgctttcattaccagcttgtgccttggcgagcagatgtactcgctgtcacaagtcgtcgacgctctccgcgggcaggtcggcccggcatccttcatcgtcggggacctccggctcccacgcgccatcgccggacttctttgtggcgccgcatttggccttgtcggagcgttgttccaggccctgctgcacaacacgttggcaagccctgacgtcatcgggatcacggccggggccaacactgccgcggtagctggaatcatcgtgctcggatggtccggcctacagctgacgtgtctggccgtcgcgggagcaatcgtgacggcc…	MRQGRRHRRLRRGLVVTILSVATVAAFITSLCLGEQMYSLSQVVDALRGQVGPASFIVGDLRLPRAIAGLLCGAAFGLVGALFQALLHNTLASPDVIGITAGANTAAVAGIIVLGWSGLQLTCLAVAGAIVTASIVVGLARHDTSGGERLILMGIATGVMATAGTMWLMVRADPNDAAGAARWLAGNLAVASADQTAILAIVLVTGLPVLLANSRHLRTMDVGDDLATGLGVHVERTRALLMVVGVIVLACATAVAGPIAFVSLMCGPIAFRLCGPGDAPLVASALTGSVLVLVCDFVGANLMSHTYPVGVVTGILGGVYLLIVMARQSRKESA
		172800	173606	+	ABC-type Fe3+-siderophore transport system, ATPase component		gtgagtaccagtcatcatctgaaggccgacgcggtgtcggttgggtacggagaccgcgccgtcctggaccacctcgacctcagcatcccgaccggaaggatcggggcaatcattggcccgaacggttgtggcaaatccaccctgttacggacgatgacacggttgatccgccccagcagcggtcaggtcgtcctggacggtcaggagctccccactgtgccgacccggcaactcgcccgtatcgtcgggttgttgccgcagtccccgaccgctccgacgacgatcaccgtcgcagatctggtggcgcgcggacgcgctccccaccaaggaattttcggacgatggaccaccgacgatgagcaggcggtggcctcggcgctggaacgcactggaatcgtc…	MSTSHHLKADAVSVGYGDRAVLDHLDLSIPTGRIGAIIGPNGCGKSTLLRTMTRLIRPSSGQVVLDGQELPTVPTRQLARIVGLLPQSPTAPTTITVADLVARGRAPHQGIFGRWTTDDEQAVASALERTGIVELARRPVDELSGGQRQRVWIAMALAQNTDVLFLDEPTTYLDLAHQIDVLSLLRDLNRRDGVTIVMVLHDINIAARYCDWLVAMRDGEVRANGTPTEVITADVMREVFGLRTHIIHAPDVGTPIVIPIDTVGVDDG
		173596	174492	+	siderophore-interacting protein		atgatggctgactaccgtccgtacctcatggaactcgtgtcgcgccgcatgatggaacctggattcatgcgcatcgtcctctccggcgggcagacccggtttccaccgctgtgcctcgaccggcgtatcaaggtgctgttcaccggggataacccaagccctgcgctgatcgatcctgatgtcggagacggctggtaccagcgctggctcgaggaccccgaacgccctgagatgcgcacgtacaccgtccgtgcggccactgatgaggggatcgtcatcgacgttgcctgccatgacaacggtggccccgggcaccacttcgccactgccgcagctcttggtagccgggttctcgtcatcggcccagaccctatgactgcgggcgcggaacaggctgga…	MMADYRPYLMELVSRRMMEPGFMRIVLSGGQTRFPPLCLDRRIKVLFTGDNPSPALIDPDVGDGWYQRWLEDPERPEMRTYTVRAATDEGIVIDVACHDNGGPGHHFATAAALGSRVLVIGPDPMTAGAEQAGIDFHPGDATHLLLLGDETAAPAICSILEQLTTCNAKVEAVVEVPRLADRVDVGPDGSWVDSRGNHIQISWRARCGQRGDQLTDAVEDYLDRFPQPRCQQDRLEENPDDVLWDTPQGPFGGFYAWIAGESSMVRQLRRALVDGHGIDRRHIAFMGYWRKGNARMWG
		174551	174670	+	hypothetical protein		gtgaatcgggggctgacgcgcagcggtaaggcggacgaacgggcagacaagccactgggtaaccgggaaggcacccgttcggttgaggccaagtccgaaaacctcgcggaccgcatctga	MNRGLTRSGKADERADKPLGNREGTRSVEAKSENLADRI
		174713	175738	+	FIG00945302: hypothetical protein		ttggctcgaccccttcaccgccgtaccccggctcgtttggccctgctcgtggccctcctcatgctcacgccggtgctctcaattgcctttggcgccgcgccggtacccatcgatcaggtcatgggagtactcgccgaccattgtggcattcccattcacgtgacctgggactccattaccgacgcgatcgtctggcagaaccgcatgccccgcatcgtcaccgggctcggcatcggggcgaccctcggtgtcgccggagtcgccctccaggccgtggttcgcaaccccctcgccgagccctatgtacttggcgtgagcgcgggagcctcgtcgggagctgccgcggcgatcatcatcgtcggcgtcacatcgtcattcgcagtagccgggatggccttc…	MARPLHRRTPARLALLVALLMLTPVLSIAFGAAPVPIDQVMGVLADHCGIPIHVTWDSITDAIVWQNRMPRIVTGLGIGATLGVAGVALQAVVRNPLAEPYVLGVSAGASSGAAAAIIIVGVTSSFAVAGMAFLGALLSTAIVLSMGGARNSSTLRLILAGLAVGFIFQAVTNFIIFSSDSAETARAVMFWTLGDLSRASWGQGWTSVVVAIVLTVLLWACAPWLDALASGDSTATAVGIDPAVIRVLLLVPVSAGVAMAVAISGGIGFVGLVIPHLMRSFIGHGHRRLVVSSAMAGAVFLMWADTFSRTVFSPAELPIGVITGLLGAPFLLVLVRREAMA
		175735	176493	+	ABC transporter (iron.B12.siderophore.hemin) , ATP-binding component	isu;ABC_transporter_[iron.B12.siderophore.hemin]	atgatcaccgcctccgacttgatcattcgccgaggacagcgggttgtcctcgacagcgtcgatctttcagcggatcagggcatgacgatcggggtcgtcggccccaatggcgcaggaaagtcaaccttgttgtctgcgctgtaccgcaacgtcgcgattgcctccggaagtgtcaccgtcagcgaccatgacctctcagccatgagtcgccgtgagattgcgcgcgaggtcgccgtcgtctcgcagattcccgatcaagccctgccactgacggttcgcgacaccgtcgccctgggacgactcccccaccgatccctcatgggatatggggacgcgaccgatcgcgacatcgtcgacaatgccctgacgagaacggacctgacaggtctcgcggaccga…	MITASDLIIRRGQRVVLDSVDLSADQGMTIGVVGPNGAGKSTLLSALYRNVAIASGSVTVSDHDLSAMSRREIAREVAVVSQIPDQALPLTVRDTVALGRLPHRSLMGYGDATDRDIVDNALTRTDLTGLADRLVTQLSGGERQRVLVARAIAQQAGHLLLDEPTNHLDIGHQFALLDLVKTIDATTVIVLHDLNLAARACDRLVLLDQGRLVASGPCEEVLQPDLLSRIYRVDVDRISHNGHIHLLFNPPR
		176505	177524	+	putative ABC-type transporter, periplasmic component		atgtcagccctccgcacccgccgcacgactcgcgcagcggcggtagccctcgcgggactgtgcgccctgtccatgagcgcctgcgctggttcctcaaccgataagtcctctccgtcggcctcggcgtcctcgacaccgcccaggacagtcttgagctgcaccgagaaactcagcttcaccgatccacccaagcgggtcatcatgatgggagataccgacgcctccaccatgaacgccctcggggtgctcgaccacgtcgtcgccagggctgggcacattaaggagggggcctacgacgcaaaaaccctcgccaagctcaaggcgatcccaacgatcacgtcgcagcagctcgacaccggcggagcgaaggtgtccaccgagaccatcctcaaccagcat…	MSALRTRRTTRAAAVALAGLCALSMSACAGSSTDKSSPSASASSTPPRTVLSCTEKLSFTDPPKRVIMMGDTDASTMNALGVLDHVVARAGHIKEGAYDAKTLAKLKAIPTITSQQLDTGGAKVSTETILNQHADLVIGYDKGVDRAALRKAGVKTYSPDALCPDKAPASPATFSLVTQEVTKLGDIFNVADKAKEANKNLEGKIKKIESQAGSGTKDSAVALYVTPGSTEFYTYGSSSMVQPILEANGLKNLYSGNSKRVFDATMEDVLHKNPKWIVLLAGTGDASKVEPTFLGFKGAKELDAVRNGHVVVLPFSLTDPPTPSSITGAERLHELMEKK
		177521	178291	+	Methyltransferase		gtgacctcactgacaccgcagcagcttctacaggcatgggacgctcagcagaaggtgtacatcgagttccgcgaggaacgcacccgctgcatgatggacgtcctggcagggctggccagggaactcgaccacccgttgcgcgtcctcgacgtgtgctgtggacctggatccttgtcgaacgccgtcacgcagagatttggtgacgccagctgcgtggggatcgatcgcgacccggtgctcatgcggttgttccgcgagacgacgccacacccggatcgaattgagatcgtcgatgtcgacctacgggagcccggatgggcggcccggtgggctgaggagccctttgatgccgctgtcagcgcgacagccctgcactggttcgaacccgatgagttgacg…	MTSLTPQQLLQAWDAQQKVYIEFREERTRCMMDVLAGLARELDHPLRVLDVCCGPGSLSNAVTQRFGDASCVGIDRDPVLMRLFRETTPHPDRIEIVDVDLREPGWAARWAEEPFDAAVSATALHWFEPDELTRVHQDIASVLAPGGILLNADHLFFDKATEPFLAELAPAERDRTEAQMRHDGSMSWQEWWDAALAMPGWESEAEEFRRRWADKDISRKVSAEFHLASMRAAGFTETAQVWQWFDDRILMGRMPM
		179530	178586	-	Mrr restriction system protein		gtgacggacgatgatttggtgcccacgattgatgaattccgtccggtagttcttcgggtgctggctgacggagttcctcgtcgatcctccgagatcagggaattggctgcggatgccgccggcctgagcgaagccgcgcggtcgcagcttctggcgtccggccagaggaggtactacaaccgggtcggatgggcttgctccgcgctcaacctcgccggactgctgactcgtcccagacggggcacctatgccataacggagaacggcaagactgtcgatgctcgaggcctgtcctcctactccgagtctgacatgctcgagtggccggactgggtcaggtatcagcaagagattagcgaccgtcgcgcagcgaggacggtaggtagtgctgttgccgta…	MTDDDLVPTIDEFRPVVLRVLADGVPRRSSEIRELAADAAGLSEAARSQLLASGQRRYYNRVGWACSALNLAGLLTRPRRGTYAITENGKTVDARGLSSYSESDMLEWPDWVRYQQEISDRRAARTVGSAVAVIDEEESVDPIEGVEGLVSSYNSEVETKLRRRLQESTPEFFEKAVIELLWAMGYGGSHGEKKHVGKSGDGGIDGIISQDALGLTNVYVQAKRYADTSIVGSPEIRNFIGALDSHGATLGVFITTSRFVAAAVATATAYRHGRIVLIDGVKLTSLMLDYGVAVQKYREFTMFEIDEDFFDGEA
		181052	179652	-	NADPH-dependent mycothiol reductase Mtr		atggagcactacgacatcgtcgtcattggttcgggctcgggaaacacgatcctggacgaggaatttgccgaccgacgcgccgccatcatcgactcgggcaccttcgggggcacctgcctcaatgtcggctgcataccgacgaaaatgttcgtgctcccggcggaccttgcgacctcgccgtccgaggcagccaagctgggggtcaatctgcagttctgcggggcatccttcacctccatccgtgaccgaatcttcggacgcattgatcccatttctcgaggtgggctcgagtaccgccaggggctggagaacatcgacgtctacaccgacgaggcgaagttcgtcgatccccacaccatcgaggtcggggacactcgcatcactgctgaccagatcgtc…	MEHYDIVVIGSGSGNTILDEEFADRRAAIIDSGTFGGTCLNVGCIPTKMFVLPADLATSPSEAAKLGVNLQFCGASFTSIRDRIFGRIDPISRGGLEYRQGLENIDVYTDEAKFVDPHTIEVGDTRITADQIVLAAGSRPRVPDVLGLDGPSLAGSIHTSDTIMRLEELPHRLVILGGGFIAAEFAHIFSALGSSVTVINRSGRMLRHEDQEISQRFTDQIGHRVRLRMSEGLVGIDRDPGGHLVVLTVDGDGVDYDYPADVVLNAMGRVPNGDRLNLPAAGVDVDDDGFVVVDEHQRTNVEHIWALGDVCSHWELKHVANHEARVVRHNLLHPDDLASSDHRFVPHAVFSNPQVASVGASEQSLLQSEIPYTKYVQEYADVAYGWAMEDEGHCVKLLG…
		181328	182074	+	FIG00946120: hypothetical protein		atgttcaccctcacctcaacgcccgtcaccttcgtcgggctcctcatcctctttgcatggtcactcgtgtggtcggtgcgggacgccatcaaggcgcccaccgtcgtcacgaagatctccacatgggtccacgtcgtgatggcggtcaccatgatcctcatggtgcccaagtcatggtggaaacctctcgtctccgccattggcggaccaaccactccgatcgtcgtcttcgccatctgtacggcctggatggtcttcatggccgcctggcgatcctcgtggtcgtcatggggtcatgccgccatgttcgccgcgatggtctggcacctcgccgcgatgcgcaagatgtcctccctcatgacggcgtccaagcactccggcatgggaaccatgaatcat…	MFTLTSTPVTFVGLLILFAWSLVWSVRDAIKAPTVVTKISTWVHVVMAVTMILMVPKSWWKPLVSAIGGPTTPIVVFAICTAWMVFMAAWRSSWSSWGHAAMFAAMVWHLAAMRKMSSLMTASKHSGMGTMNHGGMDHGMNHGGMGHGMNGGMDHGMQTTMNAAMHDFAVVGIPLMVALLALAIAGLWRAISGEAENPRKVPTCHVVATEPLAIRLSGLGDFAMAFGMFWMSTGLLTPIMPFMEHLHP
		182266	184143	+	Dihydroxy-acid dehydratase (EC 4.2.1.9)	icw(1);Branched-Chain_Amino_Acid_Biosynthesis	atgcccacgctgagatctgccaccagcaccaccggacgcgccatggctggagcccgtgctctctggcgtgccaccggtaccaaggacgatgaattcggacatcccatcgtggcgatcgcgaactccttcacccagttcgtccccggacacgtcggactgcgtgacgtcggcaagatcgtcgccgagcaggtccgcgccgccggtggcgtccccaaggagttcaataccattgccgtcgatgacggcatcgccatgggccacgacggcatgctctactccctgcccagccgtgagctcatcgccgactccgtggagtacatggtcaacgctcactgtgccgacgccctcgtgtgcatctccaactgcgacaagatcacccccggcatgttgatggccgcc…	MPTLRSATSTTGRAMAGARALWRATGTKDDEFGHPIVAIANSFTQFVPGHVGLRDVGKIVAEQVRAAGGVPKEFNTIAVDDGIAMGHDGMLYSLPSRELIADSVEYMVNAHCADALVCISNCDKITPGMLMAAMRLNIPTIFVSGGPMEAGKATLTDGEHKLDLIDAMIAAGDETAADSDVEIMEANACPTCGSCSGMFTANSMNCLTEALGLSLPGNGSLLATHSDRRKLFETAGRTVVSLAKCWYDEDDASVLPRSIATKAAFHNAMSLDIAMGGSTNTVLHLLAAAQEGEVDFTMADIDSLSRKVPHLCKVAPSTTVFHVEDVHRAGGVLSILAELDRGGLLDTATSTVWSPDGNPTTMAVEIASHDLMSDPGEDVRTLYAAAPGGVRTTEMFSQS…
		184155	185678	+	Threonine dehydratase biosynthetic (EC 4.3.1.19)	isu;Branched-Chain_Amino_Acid_Biosynthesis	atgtccgtcaggagtgaccaggaatacctgcgagccgtcctgcgagcaccggtctacgaggtggccgagaagaccccgctcgaaccgatgcccaacgtttccaaacgcctcgacaacaccgtgctggtgaagagggaggaccgtcaggcagtccactccttcaagatccgcggcgcctacaaccggatgcgcaacctcaccgagggggagcgtcacgccggggtggtgacggcttcggccggcaaccacgcccagggcgtcgccctctcgggtgcccggctcgcggtcaaggccaagatcgtcatgccgagacccactccgacgatcaaggttgacgcggtgcgccagctcggcggcgaggtggtcctggccggggattccttcgacgaggccaaggcc…	MSVRSDQEYLRAVLRAPVYEVAEKTPLEPMPNVSKRLDNTVLVKREDRQAVHSFKIRGAYNRMRNLTEGERHAGVVTASAGNHAQGVALSGARLAVKAKIVMPRPTPTIKVDAVRQLGGEVVLAGDSFDEAKAHALELAENEGLTYVAPFDDPMVIAGQGTIGLELIQEAADVNRIFVPVGGGGLAAGITVLVKQLMPQVKIIGVEPAESACLAAAMEAGEPVTLDRVSLFAEGVAVARIGDETFRILKNHLDDVVTVDSDEISAAVKDLFDDVRAVAEPAGAVALAGLKKYVRAHDVHGEQLAAVLSGANLNFGSLRHIAERAEIGGRREGMFGVIIDERPGAFLDFCRLLGDRMVTEFNYRLADDDSAAIFVGVQLAHRDERSEIVEILSSAGHLVV…
Island 12	contig 3_375231 bp	235726	235124	-	2-amino-4-hydroxy-6-hydroxymethyldihydropteridine pyrophosphokinase (EC 2.7.6.3)	icw(1);Folate_Biosynthesis icw(2);Folate_biosynthesis_cluster	atgacgtcgactgaccgcgagacgatcggcatgccgccggtgcgcaccgtcgtgctcagcctgggaacgaacatcggggacccgttcgagaccctccagggggccgtcgacctgctgctggcgacccccggggtcaagctcgtcggcgtctcgccgatctaccggacgacgccggtgggcccggtcaccgaccagcccgacttccacaacctcgtcctcgtcgtcgaggcggccctcacctcggccatgatcctcgatcgggtggacgccgtcgagcaggcctacggacgccagcgcgacgtccccggcggcccgcgcaccctcgacgtcgacatcatcacgatcggcgagcggcacatcgaccgtcccgagctcaccgtgccgcacccccgagcacat…	MTSTDRETIGMPPVRTVVLSLGTNIGDPFETLQGAVDLLLATPGVKLVGVSPIYRTTPVGPVTDQPDFHNLVLVVEAALTSAMILDRVDAVEQAYGRQRDVPGGPRTLDVDIITIGERHIDRPELTVPHPRAHERAFVLVPWSDVDPDAELPGYGRVVDLLARFDADDVANAVKPYPRQIDVADVTVARGWDERHDEEDL
		236120	235713	-	Dihydroneopterin aldolase (EC 4.1.2.25)	icw(3);Folate_Biosynthesis icw(2);Folate_biosynthesis_cluster	atggacgcgaccgggccttccgggcagggtgggtcggccgagctgggccgcatcagtctcaccgggatcgccgccatgggtcgtcacggggtgctggagtccgagcgtgaactgggccagcccttcgtcgtggacgtcgacctcgacgtccacatggacacccgcggggacgagctgtccgggaccgtcaactacgcacaggtcgcccgtctcgtcgtcgacgagatcgagggagtgccggtccagctcgtcgagaccctcgcgcggcgcatcgccgaccgctgcctggttctcgacggacgggtcgctgcggcgacggtgtgcgtccacaaaccgcaggccccggtcggcgtcgtgctgaccgacgtggccgtgaccatccggagggaacgtcatgac…	MDATGPSGQGGSAELGRISLTGIAAMGRHGVLESERELGQPFVVDVDLDVHMDTRGDELSGTVNYAQVARLVVDEIEGVPVQLVETLARRIADRCLVLDGRVAAATVCVHKPQAPVGVVLTDVAVTIRRERHDVD
		237065	236220	-	Dihydropteroate synthase (EC 2.5.1.15)	isu;Folate_Biosynthesis icw(1);Folate_biosynthesis_cluster	atgatcgtcgtcgaccccgctgccaccgcgccccaccctgctcggaccctcgtgatgggggtggtcaacgtcaccccggactcgttctcggacggggggctgtgggccgatcctcaggtcgcgatcggccactgcgtcgacctgctcgccgagggggctgacatcctcgacatcggtggtgagtccacgcgtccgggcaccgaacgcaccagcgaggccgacgaactggcccgggtgctgccggtcgtgcgcgcagccgtcgagcagggggccacggtgtccgtcgacaccatgcgtgccagcgtggcccgggtcgtcgtcgaggcgggggccaccatcgtcaatgacgtctccgggggcctggccgacccgcagatgctcccggtcgtcgccgaactc…	MIVVDPAATAPHPARTLVMGVVNVTPDSFSDGGLWADPQVAIGHCVDLLAEGADILDIGGESTRPGTERTSEADELARVLPVVRAAVEQGATVSVDTMRASVARVVVEAGATIVNDVSGGLADPQMLPVVAELGCDYVLMHWRGQSVTMQDLTVYDDVVRDVIDETSHQVDAAIAAGVARERIIVDPGIGFSKTGDQNWDLLRGIDTFQEAFADLRVLWGVSRKGFLGALLADDEGPRPPRQRDAATASITAFCALHRAWCVRTHEVRANRDACETVARLV
		237464	237105	-	hypothetical protein		gtgttgctgacgatcgtcggggctgctattgctgatgtcgtcgtggtgtggagccgcgcgctcgtcgagcatccacgattgggccaggcgctgttgggtgtcattgcggccgtcgtgctgtcgcaccgctgggctaactcgcgcgctgtgacgaccgtgtggtggtcctgtggtgccattctgttggctctggtcgggttggcgggatatgcgtggcagcgtattgggatgagtccgcttgacccgactctcgtcggagtgcttgctccgatgttcccgctcgcggtctgtgtgtcaatggccaccgggtacctgtggcggctgtgtgagcggttgctcgcggatcgtcggcaaccctga	MLLTIVGAAIADVVVVWSRALVEHPRLGQALLGVIAAVVLSHRWANSRAVTTVWWSCGAILLALVGLAGYAWQRIGMSPLDPTLVGVLAPMFPLAVCVSMATGYLWRLCERLLADRRQP
		238102	237554	-	hypothetical protein		atgctgagtgcgagtgagggcgtgtcgcgccgggcggttctcgggttgggggttgtcgtcctcggttccgggattgtcgggtgttctgctggggatggaagtggtgatgaggtggacccgagttgggtgtcggagcaggtgggaccgatcacggtgcgccatcccaaggaatgggtggagaagccgtcgacgagcaaggttttcaccaagatgttcaccgatgacaagcgatcgatgctcatcgccggcaattacagcaacaacgcagaccccgtcctcgcatatggaaaactcgatgtgatggctgccggtgccttggagagctaccactcgcgcggtcaccaggacttgaccgtccaaggtgctgccaaagcggccaagtgtccgttcgagttcacc…	MLSASEGVSRRAVLGLGVVVLGSGIVGCSAGDGSGDEVDPSWVSEQVGPITVRHPKEWVEKPSTSKVFTKMFTDDKRSMLIAGNYSNNADPVLAYGKLDVMAAGALESYHSRGHQDLTVQGAAKAAKCPFEFTQDGQKMAGWWLIASAAASVGKTAVVSLNLPADDDSSIVDKIASTMVFKQ
		238512	238117	-	peptidase A24A, prepilin type IV		atggcgatcctgctggcctgggtggcgccgatggtcgcttgttgcgtcgtggatgtcgatgtccaccgacttccggacgtcgtgacgttacccatgctggccggcctgacggtgtgtctgggcattcttgccgcgctgacctcacggtggggagccctggggcgtgttgttggcgcttcggtgatcgttttcgccgtcttcctcctgctcggcatcattggcagagggacgggaatgggggacgtcaaactctccgcgtcgatcggtctggtcatgggatacctgtcgtgggtacacgtgtttctcgccattctcgcggcaggggactacccccagatgtactggccgctggagaacggtaagcgggttcccgagccggtcttcggatgtaagtga	MAILLAWVAPMVACCVVDVDVHRLPDVVTLPMLAGLTVCLGILAALTSRWGALGRVVGASVIVFAVFLLLGIIGRGTGMGDVKLSASIGLVMGYLSWVHVFLAILAAGDYPQMYWPLENGKRVPEPVFGCK
		239163	238750	-	hypothetical protein		gtggtggcaaaggcccgcgaggctgggccgctcaaagaggtcggcggctttgccgcgcacattccttcgctgtcgaaccaactgtttacattccacatcgcgtcggtgacggccggaaagacgggaacggtgatgcgtttctgggtgacgagtccatcgacgtcccgggggctggccccgagcgtgccggagatgtacccgtcattggtcgcgggctcgaccaagtacagcgtcaatgctttccagatgaattccacagaaatcgaagtggccggatccgaagggggcgagatcgacgggacaacccactacgtcatggagggttcctaccctgtgctgccgtcctcggtgacaaaggtcaaggcgaccgtcggtgacaagaatccgtccgccgagatt…	MVAKAREAGPLKEVGGFAAHIPSLSNQLFTFHIASVTAGKTGTVMRFWVTSPSTSRGLAPSVPEMYPSLVAGSTKYSVNAFQMNSTEIEVAGSEGGEIDGTTHYVMEGSYPVLPSSVTKVKATVGDKNPSAEIPVTR
		239843	239382	-	Outer membrane protein		gtggtcgacggcagtgagctccaaggggttgatgtcggctctttcgtcaaaccgctggtcaccacggttggcgaggtttccggtgccacccgcgaacgggatgccggaacggtgaagaaccttgatctggacgcatcggtactgttcgccaaggattctgacgtggtgcggcccgaaggtctgaaagttatcgaccgggcggcgaagcaactggcggcgatgaaaccgtcgggcgcagtgactgtgaccggctacaccgacaatctgggcaccaaggaacacggcctcgatctgtccaagcgtcgggctgcggccgttgcgaaggtcctggggccgaaacttccgtccggtacgaagattgcaaccgccggtaagggcgaggccgatccggtggcgagc…	MVDGSELQGVDVGSFVKPLVTTVGEVSGATRERDAGTVKNLDLDASVLFAKDSDVVRPEGLKVIDRAAKQLAAMKPSGAVTVTGYTDNLGTKEHGLDLSKRRAAAVAKVLGPKLPSGTKIATAGKGEADPVASNDTEEGRRLNRRVTITVAKG
		240256	239915	-	hypothetical protein		gtgtattactcggtcacggttcccgctgatgcgtctgccgacagcagcctcgactacttgggtgcgctaccggccaatggacactacggctcgcacaccgtctcgagtgacggcgcgatcatcgatgttcctgaccgcaagctgtatctgtcgatgactgaatcgaaccgatgcgcgcagtgttcaagcgcgtggtggaatgagtcgccagcgatggcgaagcgtggccagtcgattgtcggttggttcagcactccgccgctggacgccggtacgacgagcgttgatgttgcggcgggcaaccgcgtttccatggcgtgccggttgaggacggtgcgctga	MYYSVTVPADASADSSLDYLGALPANGHYGSHTVSSDGAIIDVPDRKLYLSMTESNRCAQCSSAWWNESPAMAKRGQSIVGWFSTPPLDAGTTSVDVAAGNRVSMACRLRTVR
		241200	240577	-	GTP cyclohydrolase I (EC 3.5.4.16) type 1	icw(1);Folate_Biosynthesis icw(1);tRNA_modification_Bacteria isu;Queuosine-Archaeosine_Biosynthesis isu;Folate_biosynthesis_cluster	gtgaacgagaccccgtcagagcttgagattcccttggagcccgagatcgcctcagaacgttgcgtcgacgtcgtccgggcccaggccgcggtgcgcgagttcctcctggctgtcggcgaggaccccgaccgggaggggctgcgtgacacgcctgcccgggtggcgcgcgccgccggggagctgctcgggggtctgtaccaggatcccgcgcagattctcgccaccaccttcgacatgtcccacgacgagctggtgctcgtccgcgacatcgaggtgcagtcgttctgcgagcaccacctgctgccgtttgtcggcgtcgcccacgtgggatacatccccgccaaggacgggcgcgtgacgggtctgagcaagatcgcgcggctggtcgacgtctacgcc…	MNETPSELEIPLEPEIASERCVDVVRAQAAVREFLLAVGEDPDREGLRDTPARVARAAGELLGGLYQDPAQILATTFDMSHDELVLVRDIEVQSFCEHHLLPFVGVAHVGYIPAKDGRVTGLSKIARLVDVYARRPQVQERLTTQVADAMVEHLDARGVIVVVECEHMCMTMRGVHKPGSRTVTSAVRGMLRNPATRAEAMGLIARG
		242012	241272	-	hypothetical protein		atgacttctaaagctggtacgacgtacgccatcatcgtcgggtacaacctgctcacccttgtcggcgtgattctgtggcactggaccgtgggcaacattctgttgctggggtgggctgagaatgtcatgttcgtcattggtgccacgctcgccaatgcgcgtgtccatcgcatatcacgacgcactggacggtctatcccgtcagatccgtctgcggggacggcttccactgactcggacagtggcgatggcgtggctcttgacgccaccgcctctccggtgacatttctgctgctcaaccttttcttctgcgttgttcacctgacattcgcaggtgtactggcagcgttcaccggggtgagtttcacgctggtcgcgttctgggttcctctggcgacg…	MTSKAGTTYAIIVGYNLLTLVGVILWHWTVGNILLLGWAENVMFVIGATLANARVHRISRRTGRSIPSDPSAGTASTDSDSGDGVALDATASPVTFLLLNLFFCVVHLTFAGVLAAFTGVSFTLVAFWVPLATAAFRHVAEEFNDSLSDPEVRWAKDVRAAHDANRRVMVQHLFIMAAFGFGFFGADKLGGVHGLLQQGKMAILGVLLLYVVAKTFVEVRIAWSRDHVTLLNDGDPTALTDAGEPR
Island 13	contig 3_375231 bp	254366	254506	+	hypothetical protein		atgcgtccccttgcaattccgctggacggccgaaccgaggagtcaggccgcaacctacgaatcgtggtgcctcgatcgtaccgggccaccctgacgcattgcgcgtcgaccctgttcgataccccggttcgcccttcctga	MRPLAIPLDGRTEESGRNLRIVVPRSYRATLTHCASTLFDTPVRPS
		254873	255289	+	hypothetical protein		atgaccctcgatcgcaccatcgcccacgccacaccgctcgacaacgccgatctcatcgacgcctggctcgcggccatccccgtcgacgccaaccgtcagcgcgtctccgacctgctcaacgagaccttgcgcacccaccctaatctcgtcctggtgtggaaatggaatatgccgatgctctctgatcatggctcgttcatcgcgagctggagtgcctcggccaagcacctggccctggccttcgaagcagcgacccttgatgccttcacggaacgaatcatcgacgagggctacaccaggtccaagaagatgtggcaggtgaggtgggatcagccggttccatggccactcatcgacgacatgctcgggcacgccatcgaggtcaagaaggactgcacg…	MTLDRTIAHATPLDNADLIDAWLAAIPVDANRQRVSDLLNETLRTHPNLVLVWKWNMPMLSDHGSFIASWSASAKHLALAFEAATLDAFTERIIDEGYTRSKKMWQVRWDQPVPWPLIDDMLGHAIEVKKDCTTFWAR
		255466	255299	-	hypothetical protein		gtggcgtgcactatcgcgagggagcagcggctgcgcggatatgactccgtccactgtgctgccgcactgagtgtctgtgaggacgactcggtcgccgtacctggcgaccgagctcttctgaccgcctggcacgacttgggtctcaacacggtcgacacggccttgtga	MACTIAREQRLRGYDSVHCAAALSVCEDDSVAVPGDRALLTAWHDLGLNTVDTAL
		256337	255831	-	hypothetical protein		gtgggcatcattgttgcggtgctgctggtagcggtggtcatccttccgggaacacgccttcgactcgacatttccacattcctcagcgcgtgggtctgccttggcgcctgccgagggacattggggagaaaactcagcgctgccgggtccatggtgattcctgccatcgtcgccgtcgcactgccgctggtcatcggcctgtacatcctcattcttcacccttttcgggagacgctgacctctgggcgaatccggctggcgaatcatccatgcgctgagtttttccgtgctctggagatctcacggttcgacgtcgtcgtcctcgacgagccgttcaatggggtcgatgaggagtcgagtcgtgtgatggtctctgacatcaacgagtggcgcaagaac…	MGIIVAVLLVAVVILPGTRLRLDISTFLSAWVCLGACRGTLGRKLSAAGSMVIPAIVAVALPLVIGLYILILHPFRETLTSGRIRLANHPCAEFFRALEISRFDVVVLDEPFNGVDEESSRVMVSDINEWRKNSLVLLVAHVLPDGLTVDETLGLPRTTDNSRPMSTR
		257758	256985	-	Beta-hexosaminidase (EC 3.2.1.52)	idu(1);N-Acetyl-Galactosamine_and_Galactosamine_Utilization idu(1);Chitin_and_N-acetylglucosamine_utilization	gtggtgacggggccggaggctgccgcgcggctgggaattgaggaccatgccgcctatccgtggcgcgggtatcttctggattcctcgcgaaccttctggccggtggacgccatcatcgacctacttggtctgctccaccgttaccacttcacgcggttgcactggcacctcacggacaattccggctggcgcgttccggtcaacggttacccgagggtcaccgagatctcgagtgcgcgccggcgcatggactttgacgactacacgaatgttgatcgcacccggctggcgacctatcagcatgattgggccggcacggacaactccggctactacaccgccgacgacatccagaaagtgttggacgtcgccgaggcttatggaattgaggccatgcca…	MVTGPEAAARLGIEDHAAYPWRGYLLDSSRTFWPVDAIIDLLGLLHRYHFTRLHWHLTDNSGWRVPVNGYPRVTEISSARRRMDFDDYTNVDRTRLATYQHDWAGTDNSGYYTADDIQKVLDVAEAYGIEAMPEIDLPGHAEAVILAYPELGNPEIAAGPTHVGALTSGKHLRNNLLWPSGEAFAFVEAAVDSICDLSPSCVIHIGGDECDMEFWEGSESARARMTDYGVVDGTGVHKAFTDVARRRLDGHGRTCAV
		257910	257752	-	hypothetical protein		gtgccagtgtggcctgtgcaggattccatctcggaccaggcccatgagcaccttaagaaggacttcgccgagaagtattctggaaagaagctcagttcgaggcgattgacatggcaagcctgggccaaaggctcgatggccttgggccgtctgtggtga	MPVWPVQDSISDQAHEHLKKDFAEKYSGKKLSSRRLTWQAWAKGSMALGRLW
		257979	258101	+	hypothetical protein		gtgacgatcacccgcgctgattcctcgcgtgatctcagacgggttgcgttggcggcgattgagagcttgcgcggggacactgacctcatgacgacaatctgcaccaatctcaccacccggtaa	MTITRADSSRDLRRVALAAIESLRGDTDLMTTICTNLTTR
		260607	258247	-	FIG00945086: hypothetical protein		atgggtaagcagcggctgcggttgatctttaagatggcactgcaccggccaggtagagccatgagcgcggtggttctcgcgctggtattggttgcggcgtgtgcgtcggtgtcagtgtttgtctctgcctacggtgaggcagttaagcgcggtgcgcaaagcggttttggtgccttcagtagtcaggtgacgggcaatgaagacgttgccacctatatgcagtccttgcaaagcaaaggtgaggccgtcgctattacgcattcccgtcagaatcttctggcagccgatagcgaccgagccaccagtgctgatgtcactatgactagtggaccggccgacctgggtgtgttggtgtctggacgctacccgaagaaacctggcgaactcacagtgagcacg…	MGKQRLRLIFKMALHRPGRAMSAVVLALVLVAACASVSVFVSAYGEAVKRGAQSGFGAFSSQVTGNEDVATYMQSLQSKGEAVAITHSRQNLLAADSDRATSADVTMTSGPADLGVLVSGRYPKKPGELTVSTAVAKQLQARPDVHLELVDADNTRAKASFTVVGITENPASINEITATAISDDKAVFSASEVWLTNDDMSAINNVLDHGGGSVATVASVVDRASDKAASYQAISPQVAQLCGVVMVAAFVAAIYAADRQRRRAVYRVMTALGDKPIRAALTSCAQATLLALCGGMIGWGLAAVSIRGLSARLGSYVEQRWTVAWTAVNSAALATLAMILVGGILAVTLIVISDKRRARAHSEGFSRRALMRIGVVGAIATVLLIMSGQVNLFPKGERA…
		260768	260613	-	hypothetical protein		ttggatcacgataacacggcgcagatcgcgcaattgctggcaagtctggctcacgatgaagaaatggttgttatcgccggcacccatgatcaggccttcgcgacttatgcggatcatgtgattcgaatccgcgattaccgcttggctgtggagtga	MDHDNTAQIAQLLASLAHDEEMVVIAGTHDQAFATYADHVIRIRDYRLAVE
		262076	262333	+	hypothetical protein		gtggagttgaggttcacgcaggcggcacgcaagcaccgcatcggccgcgcgcacgccatcgccgccatggcctcgatccccatccgccgtcaccacaacgaccgtggcgagatacagatcgaatgggtggccctcgatgaccgcggcattgaactggagatcgtcgccgtcgaagccctcgacaccaagaccggcaggccaattctgctggtccttcacgttatgccaacaggactgcgaaggatggctgaaccatga	MELRFTQAARKHRIGRAHAIAAMASIPIRRHHNDRGEIQIEWVALDDRGIELEIVAVEALDTKTGRPILLVLHVMPTGLRRMAEP
		262330	262650	+	hypothetical protein		atgaacaagaccgtgaccatcaatctgggagacgggcccgtcgaggtcatcggcggcggggatattgacctcgacgtcgaggatgtgcgcctgccggacggtacccgcgtcaccaacgagctcgtaaacgaatgggccgaggaacttgaaggccgtggcggacgccccagtctcgaccccactggaggcccgtcggtgaggctcgcattccgcgtgcccgaagacgtcagcagtcaggtcgacgcgctggcagcacggcaagggctccgtcgctccgacgtgctccgcgccgcactcgatcagtacttggcctcggcctga	MNKTVTINLGDGPVEVIGGGDIDLDVEDVRLPDGTRVTNELVNEWAEELEGRGGRPSLDPTGGPSVRLAFRVPEDVSSQVDALAARQGLRRSDVLRAALDQYLASA
		262901	262829	-	tRNA-Thr-CGT		gccaacttagctcagtcggtagagcgacgctctcgtaaagcgtaggtcacgggttcgattcccgtagttggct
Island 14	contig 3_375231 bp	312678	312762	+	tRNA-Ser-GGA	isu;tRNAs	ggaggattcgcctagaggcctatggcgctcgcttggaaagcgggttgggttcacgccctcacgagttcgaatctcgtatcctccg
		312995	313957	+	FIG00945467: hypothetical protein		atgaaaccttcacgagttcgctgggatgaactacccaagtcggtccacgatcgcgttgccgagatcctgggctcccctgtctccgtcgacaccgtccaagcccatggcaccactccggggcttgcctcccgagtcgtcaccgccaatggcattcacgccttcgtcaagaccagccattccgacatcaatgcggacatccccgacctcaaccgtcgcgaagccaccgtgctgtccttcctccccaatgccgcccctgcgccgcggttgttgggtcagatcgacgtggacgggtgggtcggcatggtgacctccgacattgagggaccccatcccgaactgccctggtccgacgagggcatcacccccaccttggccgcactgtcccgtctggccgagtcg…	MKPSRVRWDELPKSVHDRVAEILGSPVSVDTVQAHGTTPGLASRVVTANGIHAFVKTSHSDINADIPDLNRREATVLSFLPNAAPAPRLLGQIDVDGWVGMVTSDIEGPHPELPWSDEGITPTLAALSRLAESTAGFHEQWEPFSARLQNYRSVWDTFMDNPPADLDPWLAERMPDLAGRVERLAHHASGDTIIHGAVRSDNVLLRSEGAVLVDWSHAVVGPAWVDAASLIIDIIHTDPLDAPQWDRADDLVKRVAAEFAPSTHGEPATEPIVDLLVAVLGLSERECRKPDPAGMPQLREFQRERASRLRAWLWASEHLA
		314030	316564	+	Malto-oligosyltrehalose synthase (EC 5.4.99.15)	isu;Trehalose_Biosynthesis isu;Maltose_and_Maltodextrin_Utilization	gtgacgacttccactcccccgtccgccgcacccgcctccacgtaccgtctgcagttcaacgaggacttcaccttcgctgacgccatcggccagatcgaccacctggccgccctgggcgtcagccatctgttctgctcccccattttgcaggccgcacctgggtccacccatggctacgacgtcgtggaccacacccgcatctcccatgaatgcggtggcgaggacgacttccgtcgactctgcgagacggcccatcaggctggactgggcatcgtcgtcgacgtcgtcccgaaccacatggcggtaccgaccccgctgtggcacaactcggcgctgtggagtgtgctgcgcgacggcccttcctcccccttcgcaacctggttcgacgtcgacgtctcg…	MTTSTPPSAAPASTYRLQFNEDFTFADAIGQIDHLAALGVSHLFCSPILQAAPGSTHGYDVVDHTRISHECGGEDDFRRLCETAHQAGLGIVVDVVPNHMAVPTPLWHNSALWSVLRDGPSSPFATWFDVDVSKSLSILMAILGDRIGTELTAGTIHVETRDIPDQDGTTHPEDVVVYHDHVFPVRPGTESMPLTELLDQQWYRLANWKVASEELNYRRFFNVDTLAAIRVEDDDVFATSHAKLLQLYRDGLIDGFRIDHPDGLANPRKYLADLQRATDGAWVVVEKILEPSETLSAELPCAGTTGYESLLRVDGLFIDPAGLVPLSTLYDRICADDDSQASFSAELDKAKREILDDMLVTELNRLANVAMDICASDIMLRDHTRRQLTRAITELLVAM…
		316847	318316	+	Malto-oligosyltrehalose trehalohydrolase (EC 3.2.1.141)	icw(1);Trehalose_Biosynthesis	atgcacatcggcaccttcaccgagcagggcaccttcaccgccgccatcgatcgcctcgacgacctcgtcgaactcggggtggaggccgtcgaggtcatgccggtcgcccagattcccggcactcgcggctggggatacgacggggtggatctgtacgccacccagaacacctacggcggcccggccagcttccagcagttcatcgacggtgcccatgccaagggactcggggtcatcctcgacgtcgtctacaaccacctcggaccggaggggaactacctggccgagttcggcccctacttcaatcaccatcacccgaccccgtggggcgacgcggtgaatttcgacggggacggcaacgagcccgtccgtcagttcgtcatcgacaatgcccatcag…	MHIGTFTEQGTFTAAIDRLDDLVELGVEAVEVMPVAQIPGTRGWGYDGVDLYATQNTYGGPASFQQFIDGAHAKGLGVILDVVYNHLGPEGNYLAEFGPYFNHHHPTPWGDAVNFDGDGNEPVRQFVIDNAHQWLVEYGVDGLRLDAVHALVDGSETHILAELSTKVAEWSTQIGRPLTLIAESDLNQPDMVTPVGVTEGSRGMTMQWDDDIHHSLHAFFTGETDGYYSDFGTAETLAKAFTKVFVHDGGWSSFREQNWGAPVDVSSASYDATSFVSFIQDHDQIGNRAVGDRLGHNGADPNLQAAAAALYLLGPFTPMIFMGEEWAASTPFPFFSDLGPDLGPLITAGRRQEFQKMAWQGAIPDPQAMMTFRSARLKWDERHDPEHARMLDWYRTLLG…
		318696	318526	-	hypothetical protein		atgaaccgcgacaccaaggggaccgtgctcatcaagatcaagggtccgatcaatcgtttctccatcctgtacctaaatgaggacactctcgagtataccgaccacaattaccagcagatagctcttagtaccatccgctggtcgaaggatccctgcggctgcgaggtgtga	MNRDTKGTVLIKIKGPINRFSILYLNEDTLEYTDHNYQQIALSTIRWSKDPCGCEV
		319862	321244	+	Undecaprenyl-phosphate galactosephosphotransferase (EC 2.7.8.6)	isu;Exopolysaccharide_Biosynthesis isu;CBSS-258594.1.peg.3339	gtgcgcatcgtcgttgccgacttcatcatcatcgccttggcgtcgttcatcgcagtgcgagcacgaacggcaatgaccatattcccaaagaacaccgacgtgcaggacaatgtccttccatggtccggggggatcattttcgcatggttggtcatcatgggactcgtcggcgcgtaccggacaaaatacttggattcaggcgcggcgcagtaccgcgccgtttttgaggcttcggccatcacagctgccttgctcggcgtctcagcgtacctgttcatgtatccactgccccgtggattctactttctactgttcctcttcagcattcccgcgctgctcctcgaacggttcttcatgaggcgctggttgcaccacgaaagacgccgtggccggttccgc…	MRIVVADFIIIALASFIAVRARTAMTIFPKNTDVQDNVLPWSGGIIFAWLVIMGLVGAYRTKYLDSGAAQYRAVFEASAITAALLGVSAYLFMYPLPRGFYFLLFLFSIPALLLERFFMRRWLHHERRRGRFRSSIIIAGDCTHIDDLAKVLQREKWLGYDIVGVLTRGQERCHNVNVPVLGTPEDVVAACQYTRAAAVIFTEGSFSRSYQFNRLARTLESQDTELIIIPALSDISTQRMHIRPVAGLPLVHIEKPQAERASGWFKRTFDIIGSLLLLILTSPIVLIAAIAIKHEDGGPVFYKQRRVGRKGKVFECYKLRSMVVNADEIKAKMLADKNESDGVLFKMKDDPRITKCGKFHRRYSIDEIPQFYNVLRGDMSLVGPRPALENEVAAYESHV…
		321427	321741	+	hypothetical protein		atggtcggcgatcacgccctcaacgttgtcatgcttctgcccctgaccctgctagccaccctcggctggccgacagtgcgctggtgggtgtggggcatcgccgccacgatcattggcatctgctccgaatcattccaatacgccctgccccagctggggcgtcgtcctctcatctccaatgccgttgagaacgccgccggcagctggttaggggcaggtctcgccgctggtctgcaacgggggctcagccaccaatcgcactcaccgtctcatccgccccatcgcaaatcatccgagaggtatacacgccagtga	MVGDHALNVVMLLPLTLLATLGWPTVRWWVWGIAATIIGICSESFQYALPQLGRRPLISNAVENAAGSWLGAGLAAGLQRGLSHQSHSPSHPPHRKSSERYTRQ
		321738	321860	+	hypothetical protein		gtgaacattgtcatcacgggagaggccgggttcatcggccagtatgtgactcgtcggctgcacggtcatgatctcatcatccacctcgtatcagaaactagcaccgcgcaggaggtgcgatga	MNIVITGEAGFIGQYVTRRLHGHDLIIHLVSETSTAQEVR
		321857	322540	+	N-Acetylneuraminate cytidylyltransferase (EC 2.7.7.43)	icw(1);CMP-N-acetylneuraminate_Biosynthesis icw(1);Sialic_Acid_Metabolism	atgagtccgacaacccttgcgattatccctgcccggggcggctccaagggaattcctcgaaagaatctcaaggacttggccgggaaacccctgttggcatggacgatcgagcaggccctcgccacccccggccttgacgtgtacgtgtcgaccgaggacgccgagatcgctgcagtctcccgcacggctggcgccggggtcattgagcgccccgacgagctggcccaggacaccaccgcgaccgagccggtcgttgagcacgccattgacgtcctcactgagcagggccaccgccctgaccaggtgatgctcttgcaagccacctccccgcttcgtcttcccgacacgatggggcgcgccttgagacagttcgcatcctccggcgccgattccatggtg…	MSPTTLAIIPARGGSKGIPRKNLKDLAGKPLLAWTIEQALATPGLDVYVSTEDAEIAAVSRTAGAGVIERPDELAQDTTATEPVVEHAIDVLTEQGHRPDQVMLLQATSPLRLPDTMGRALRQFASSGADSMVGVVPEPIFIWQKEPKVVAHYPYQNRPRRQDMTPDQLRYRETGSLYLTKTEVYQNNHNRLGGRIELFVMDPVEGIDIDSPHDFDIAATELRRLAR
		322582	324846	+	N-acetylneuraminate synthase (EC 2.5.1.56)	isu;CMP-N-acetylneuraminate_Biosynthesis isu;Sialic_Acid_Metabolism	atgatcgtcaaccgtcagaccacacccttcgccgtctttggtgaggacaccatcctcaccgcattgacaaagatcaccgacaacaagtcgggcatcgtcttctgcgtcgatgaacacggcattctcaccgggtccttctccgacggcgacttccgccgctggatcacctccgaaccagacggcgacatgacgacgccggtgcaggcagctgccaatcgtgagtgcatccatgcacctctcgatgccgatgcttcgaccatttcccaactctttcgccccggcgtggaggtgatccccctcgttgacgagcgtggccatctcgcggcggtcgccactgagggtgccgccgagatgaccatcggtcgtcacaccattggcgatggccacccttgtcttctc…	MIVNRQTTPFAVFGEDTILTALTKITDNKSGIVFCVDEHGILTGSFSDGDFRRWITSEPDGDMTTPVQAAANRECIHAPLDADASTISQLFRPGVEVIPLVDERGHLAAVATEGAAEMTIGRHTIGDGHPCLLIAEIGNNHQGDVALAKHLVDLAKEAGADAVKFQLRDLNALYRQADGATAGEDLGAQYTLNLLSRFSLSPEQMIDVFDHCKAVDIDAFCTPWDLPSLTVLADYGVPALKIASADMTNHSLLRACAAEHLPMLMSTGMSTEDEILGSVDVLRSAGAQFALLQCQSTYPAPFKDVNLRYMDRLAVLGNCPVGYSGHERGYHVPIAAVARGAHIIEKHFTIDKTLEGNDHQVSLLPDEFAEMVDRIREVELALGSDKARSVSTGEMMNRA…
		324846	325889	+	Glycosyl transferase, group 1	icw(2);CBSS-258594.1.peg.3339	atgaaccgaccgaccgccctgtgggtgtccccggtgagcagcctcgccggggtggcccgacatgtcctcgacgtcgctcaggtcgggattcccggctggcggatggtcgtctcatgcccctccggccctctcgccgacaggctccgggagatggacgtcgaggtcgtcgaccttcccgtcgagaccgggaccgcggtccgatccttgcgcgcgacgattcagcaactcgggcctgacatcgtccactcccacctggccaaggccgattttctggcaacgatggcctcggtgggcaccggagtcaagctcgtgtccaccgaacacaccatcccgacggaccggttcatgtaccactcgaaccgtgcctcagccgtcaccatggagactgcacaccgtctc…	MNRPTALWVSPVSSLAGVARHVLDVAQVGIPGWRMVVSCPSGPLADRLREMDVEVVDLPVETGTAVRSLRATIQQLGPDIVHSHLAKADFLATMASVGTGVKLVSTEHTIPTDRFMYHSNRASAVTMETAHRLRLTRFSRVIAVSAATEREMRRQWHTKVPITVILNGVDRPATLPSREPGLRLLSLARLSKEKNISATIRAFEHITREHPEATLTVAGTGEEDTSLKTLAHRLGLDDKVSFPGFADPDEAMASHDVIMQPSKSDNCSYALLDAVARGMGVAASPIGGNPEILPPRCIAEADDVEALAKVAIRQGLHLGNRPALTDAIPTVAGMTEGISEVYREVVG
		325886	328054	+	Glycosyltransferase	idu(1);CBSS-258594.1.peg.3339	atgaccacattcaccatcgcctccaaccagggaagcatgggcggcggtgaggtcatgatgctggccatcgccgaggcggcccgcgaactcggtcgtgaggtcaccgtcgtcgcaccgcagacccctggggacgtcgtcgaggaggcccttcgacgcggcttccgtgtcatggccatccatggggacaccaccgcgaaatatctggccagcctgcggcgctgggacgccaccgagcgcaggggtctgctgtggtgcaacggcttgcgaccggctttcgccacctcggggcatctgaaccgggtcgtccacctgcatcagcgtcctgccggcaagctgcgcgccctggccgtggcggcccgtcgcggcgcactggcaaccgtggtcccgtcggcatatatg…	MTTFTIASNQGSMGGGEVMMLAIAEAARELGREVTVVAPQTPGDVVEEALRRGFRVMAIHGDTTAKYLASLRRWDATERRGLLWCNGLRPAFATSGHLNRVVHLHQRPAGKLRALAVAARRGALATVVPSAYMAAAVPGSRVMWNWNPPARTRDFTEPGATVTVGFLGRLSSDKGVARLCEAISELEGRQPGRHRLLLAGESRFVDPEDARLVAEQITNLGDLVDHRGWMDRDEFFSAVDLAVFPSVFPESFGLVASEAMSARCPFVISDAGGLPEVAGAEHPYVARTDDAIDLANVIERASEGYDEELLDAARDRWQTNFSPGAGRARLAEILADVDPEPSSGAPRVAIAHDYLTQRGGAERVVTQFATIFPDAPIVTAVYAPDLTYPKFASHEVITS…
		328389	329201	+	ExoV domain protein		gtgaagaacttcggcgacctcatgtcgtgccgtgtcctcgccgacggcggcatcctcgcgttctccaggcgtctctcccaggccgccctactgtgcatcggatcggtcttcaaccaccgtccgaccaagccccatccctggatctggggctcgggcatgttgactcccgacgacccggtcctcgaagaccgcaaggtttttggtgtccgcggctgtctcacccgcgacgtggccgggctccccgagaccactccgctgggagatcccggactgttgtacaccgaccggatcagactgccacgggcacgtaggcacaggtggggcatcgtctcgcacttcgaggacaagcgtcacccgttcatcaaggaactcaccgagcacgacgacacgatcgcgatc…	MKNFGDLMSCRVLADGGILAFSRRLSQAALLCIGSVFNHRPTKPHPWIWGSGMLTPDDPVLEDRKVFGVRGCLTRDVAGLPETTPLGDPGLLYTDRIRLPRARRHRWGIVSHFEDKRHPFIKELTEHDDTIAIDVCQEPRKVVSAINSCSHIFTTSLHGLIVADSLEIPACWGRPDAQSDTRDFKFNDYHTAYHTMASDQRRADLTRTINLRELEDLAASPDVDDVNRVKNDLRRSRKDLAKALVVRTGRTSTVRNVAREIGLTMWRGHA
		329513	330445	+	glycosyl transferase, group 2 family protein( EC:2.4.1.- )		atgacgactgcatcgatcattatcccgtcgtatcggggggcacagcgactgccgcgtctgctgagcgcactggcggcacagagcgccaaggactgggaggccatcgtcgtcatcgacggggacatggacggctcggaagaggtcgtcgccaagtattcccacctaccgatccggtccttggtgttcccgcagaatcgtggacgtgtcgcggctctcaacgccggtcacgaggccgccgagggcgacgtcctcattcgctgtgacgacgacctggagccggcgcccgactacgtcgagcgtcacgtcgccagccatgccgatcgcgagcaaggaaccatcggcatctacctcaacgtccttcccgacaaccgctacaccgccgtgtacggagctgaggcg…	MTTASIIIPSYRGAQRLPRLLSALAAQSAKDWEAIVVIDGDMDGSEEVVAKYSHLPIRSLVFPQNRGRVAALNAGHEAAEGDVLIRCDDDLEPAPDYVERHVASHADREQGTIGIYLNVLPDNRYTAVYGAEADERVRAGAYRADDNQTWRYWAGNVSITKEVWDRIGPYDDHYQAYGWEDVDYGWRLHQAGIPIVVDPALATRHHAAAVSTLARVSRSYRSGQARRTFDEIHGPGTSGAVRPVDDSMWNQLVCSTVPHLSYRRSHALAKSVDAALPGIPAPVARKAIALLVEASGIAGYETTETAERDF
		330449	332341	+	Phospholipid-lipopolysaccharide ABC transporter	isu;N-linked_Glycosylation_in_Bacteria	atgagcaagatcgaaaccgcccccaaacgtggaggcgtcctgaagaacctgtggttcctcatctccacgttttcccgcccgacccaggtcaggctcgtcctatacctgtgtgcgcaggccctgatctcactgatggacatggtcgggatcgccatggtcctgcccgtgacccaggtcctcatgggggccgacctcgaccagggctacctgggagtggcccacagaatggtaggaaacccgtccaccagaacgttcacgattgaactctgcgtggcgatggtgcttgccttcctcatcaaggcagtcgtcggaacatggctgtcgtggtggtccaccggattcgtcgcacggctgtccgtgggaacctcgtcccgactgctgagggccttcctccacgag…	MSKIETAPKRGGVLKNLWFLISTFSRPTQVRLVLYLCAQALISLMDMVGIAMVLPVTQVLMGADLDQGYLGVAHRMVGNPSTRTFTIELCVAMVLAFLIKAVVGTWLSWWSTGFVARLSVGTSSRLLRAFLHEDYLSHKRRDVAEVIRNVGPAVQSAHTQSLGGMMNLSGLVFSSVTVMILLLIITPLPTLLAIIYFGILILFIQKALGRRNADAGHLAQETAWEAGKALVEAMNGFREINVQECDTQFIAQYAEKNAGNANASRLANFYTGLPKIILEFLTIMFIAIVLIIVSMTSDPSSAMATMTVFVAAAIKLLPNMSAITASIGMVRFGAGGLDITVKTLKNMSGNKEFRSDSPLPTHEDVIKQVHRIGYGQPHPVPVSVTDLSFTYPDGTDPVL…
		332527	333321	+	Glycosyltransferase (EC 2.4.1.-)		ttggaggtcatcgtcgtcgacgatcggtcgaccgactcgaccgccgagacggcaaggtcgcgtgctgccaagatcaggagcaccatcgacggtcgactggacgtcatctccacaagtcctgacgggccacacggtccatcggcagcgcgcaacgcgggcgccgagcgcgcttcgagcgacaagctgctcttctgcgatgcagacgacatcgttcccccaaactgggcggagacgctgatcgcggccctagaccgtcacccctttgtcgtcggcccgctcaatcccttcatcgacgacccggagaaatccgacattccacagctcccgaacttccagatgtggaacaacctgtgcccgaccggggcgtcggcgaacatggccattgatgccggcctcttc…	MEVIVVDDRSTDSTAETARSRAAKIRSTIDGRLDVISTSPDGPHGPSAARNAGAERASSDKLLFCDADDIVPPNWAETLIAALDRHPFVVGPLNPFIDDPEKSDIPQLPNFQMWNNLCPTGASANMAIDAGLFHFLDGFDTRLPIAEDIDLCVRAHLVGWDVAPTDCAIAYRSRKTYWQQVRQSIGWAGYDALLRAGYRDLIVASGGRGVRLSDLTSDLVKTVVNPKRWPTNVPDLKVWAQQVVIKVERIRVVLDYWARHGAQG
		334484	333360	-	Glycosyltransferase (EC 2.4.1.-)		gtgaccgcggctgctctcgcggagcgcggctacgacgacgtcatcctcgcgaacgtcgacgtcacacacacctggctggaaaaccattacggccttgacctgtccggggtgaggatccaccgaatcaaggacttcagccggatggagcggcagctaccggtcgcactgtgtcgcctcatcgaggactggatctggaaactacagctccgtccattccatgctgacctcttcatcaactgtgcctccggcaatgagaccccggggacggcacgaacgaacatctacgtctgtcacttcccgcacagacgggaataccagtgcacgaccttcctgcaccgcctgtacatgggtgtcatgaccgttgcgcggaaggtcctcgtcacctggacaccgttccct…	MTAAALAERGYDDVILANVDVTHTWLENHYGLDLSGVRIHRIKDFSRMERQLPVALCRLIEDWIWKLQLRPFHADLFINCASGNETPGTARTNIYVCHFPHRREYQCTTFLHRLYMGVMTVARKVLVTWTPFPHNYQMVVANSHFTSGHVSRLWNVDSMVLPPSCPTMAVDGVAKGRDIITVGRFEPVVPKVPNKRFDVLVDAFAGMEDLHREGWKLHVVGACPPAKQQVLDGLRRRAGSAPVEFHPNVDFQVLRELYSRATMYWHAQGCGEDADADPKTQEHFGITTVEAMSAGCVPVVYATAGPREVAEGLQDAGLWRTVEELRAETVRIAHLSEDDREAASQAARERATGYDHEHFSDHLMEIIDRARTQS
		334635	334754	+	hypothetical protein		gtggtggttcctcaggaactcccggcccttgtccagtacgcggccgatcagagtgggaagaggtccctgcgcgatccgtgtgtccttcaccatgactcaacctccgtcgtgcgaacgtga	MVVPQELPALVQYAADQSGKRSLRDPCVLHHDSTSVVRT
		335856	334807	-	hypothetical protein		atgacaggcccaggactcgtcttccccgacgacctcgatgcgtggtgccggtggtccgacagccggaaccgggtgcggttcggactggcagctgtcaagaggctcgtgggacatcagccgtccgtcactccggcgaagctgtacctgccggtggaacgtcccacggccttggtcgtgcttgaccaggtctcggtgagttgccgctacgcgaccttcgaccccttggagcacctcgaccctgatcgcacggccgttctctcggcgcattccgaggcccgcgaggccgcgaccggggcagtacgcgtcatggagtggaacgagggtgggtggctgccaccatcgattgaacaggtactcaccctgggaaccttcaatcatctggctcgccaggtgaagccc…	MTGPGLVFPDDLDAWCRWSDSRNRVRFGLAAVKRLVGHQPSVTPAKLYLPVERPTALVVLDQVSVSCRYATFDPLEHLDPDRTAVLSAHSEAREAATGAVRVMEWNEGGWLPPSIEQVLTLGTFNHLARQVKPWATRHNARFCVIQHGLLTPWAPPLSPGDHLFAWSEADAEYQCAGRSDVTSEVIGSQMLWKASRLPKVEVLDETPVMLGQLHGAELGRAAKQRIYTEFCTSTGAIYRPHPNEADFISRVQHRTMTRAGVVIEVSGKSLVEEGRPVVSIFSTGTLEAACRGLPSWVHHPDPPAWIEDFWSRYNLSRWGDEPTAPIDSSGDEPASIIAKALSGQGRDAG
		336854	335853	-	FIG01028952: hypothetical protein		atgatgcggctcctcgtcgtaacccccagtttccatggctacggggatgccattggtgacgcgtttgagaggaccggttacgacgtcgtcgtgcatcggtatgacgcggctccgcgcgttgagaaggcgtggaacaagctcaggtatgagttgtcggccaagatccgcggcacccaggggcacctgtcgaccggggtcgtgacggccagggcgatcgaccgtctccgcgccgtccacccggacctggtcctgacagtccggggtgacgtcctcggagccgactactgggacgaggtcaaccgcaccaccaagcactcggtggcgtggctctatgacgagttgcgacgtatgaccctggacattgagatggcgtcgaccgtttcgaccatcatcacctac…	MMRLLVVTPSFHGYGDAIGDAFERTGYDVVVHRYDAAPRVEKAWNKLRYELSAKIRGTQGHLSTGVVTARAIDRLRAVHPDLVLTVRGDVLGADYWDEVNRTTKHSVAWLYDELRRMTLDIEMASTVSTIITYSRDDTAELQGKGIDAHYVPTGFNLSTKPEGHWPKSDITFVGSSLPGRQKLFTSLVSAGLPLVAYGRDWSDHPVDRLRTWRLRSTGIPSHRDVSLGEAYGIMRDSAATLNVHGDQDGFTMRTFEACGVGGIQIVDRDDVSEFYEPGKEVLVQHSAEETIELARQVLSDRTRMIAMRRAAKARTLAEHTLDRRAVVIEELWS
		338076	336943	-	hypothetical protein		gtgcctgacttcttgttggggtgcagcttcatcttcggtaggtaccacacgggtctgccgattcccgttgacgtcattctcaccgcaggtacgatcttcgtctgtgctttcgtgcgtccaaccgtcaaggtgcgaggttttggtttctacttgctcatgtgggtcacggcgctcgcatgggtcatagcggtctcaatccacgagggtgagccatggctgcaaaggtccttccggtgccttctcctggttctgttctcggtctgtctggcgcaggggcgtctgctgtggcgttccttcatcgctggctatgctttcgccctgatcttcatcaacatcccggcgaacttcacatcgctgcgaggcagtggatacgagggcttcttgcttggcttcctcggc…	MPDFLLGCSFIFGRYHTGLPIPVDVILTAGTIFVCAFVRPTVKVRGFGFYLLMWVTALAWVIAVSIHEGEPWLQRSFRCLLLVLFSVCLAQGRLLWRSFIAGYAFALIFINIPANFTSLRGSGYEGFLLGFLGDKNVSGMVYAMIGIMTLAILRTTTTRAIAFVVFSAALFATGSRTSMMGFAAGCVWVFIRDRLGLTLRLVLAFLGWIGIRYVEEDLAEAGIFADRAGTDWFRGVIDVATVAKEHATPWYGRGLGTAWVAVADDRRMWFHDSYAALRVEGGIPLLVAVVGLFVFVVWGLMDQRTKVSDEQRVVEGAAIVILVCAWKLGEVFFAVPAFSVIGIALCERYGSPIRAQEQLSLDTGQAMAVVPTTKDAQ
		339761	338184	-	Tyrosine-protein kinase Wzc (EC 2.7.10.2)	idu(2);Colanic_acid_biosynthesis idu(2);CBSS-258594.1.peg.3339 idu(2);Capsular_Polysaccharides_Biosynthesis_and_Assembly	gtgacagtcgttgacgtagtccgcattctgcggcgcaatcttgccctgttgatcatctgcaccgtgataggcgggttgatcggcgcggcatatcagttgacccgcccagaggtgtttacggccaaagcgacaggcatggtggtggccggtgactccgcctccgtcggcggggccatgtcgggcaacacgatcgcccagcagcgcgcaacgacctacacgaagctcgtcgagacgcgaaccatggctcaaaagacagccgagatcctcaagaaacaggggatgtcagaggctgcgagtggccagctgacagcatccgccccaagtgacactgcctttatcgagatcaaagcgactggcggcactgccaagaatgctcaggcccttgccaatgcggggctg…	MTVVDVVRILRRNLALLIICTVIGGLIGAAYQLTRPEVFTAKATGMVVAGDSASVGGAMSGNTIAQQRATTYTKLVETRTMAQKTAEILKKQGMSEAASGQLTASAPSDTAFIEIKATGGTAKNAQALANAGLEALISEALRMETYGQTAGSGNKSDAQLAKMTSVHVLGYESAGLPTGDRGKSLALFLAAGLVIGFLIGAVIAVVRKQFDVRVRDQATVEELTGSGTLAVVPDDKKLAEQRERSIVHISGVTGEAFRQLRTNLRFANVDNPPRSVVITSANPGEGKSTVSTHLAVVMAQAGEKVVLIDADMRRPVQHKAFGTEAGVGLSQVLAGDVSLDDALMRTETKRLQMLAAGRIPPNPSELLGSQRMKDLLAELRRRGYFVVIDAPPLLAVTDA…
		341190	339973	-	hypothetical protein		atgggcttcccggcattccaggactttggggagtggatctaccaagcgcgtgtcgtggctggcatccttgccggtgaagagccgcatgttgggaccctcatcacctacccggtgccttacttccttccgcaggcattgctgtcgctgtgtgagttgatcttcggggccgtgggcggctcgactgtgttcctgttcattcacgcggcggcagcagcgtgggtgtccgatctgctggtcgtccggcgcgcgctgccaccggtgatgacggcctgcgtccttgcgatctgtgtgctcggcggctcacagtactggaacggctacgtgggtttgtactgggggatggtcatcattgtcggctacctcgcggtgagcgaccgtaatgccactcgatggcctgtc…	MGFPAFQDFGEWIYQARVVAGILAGEEPHVGTLITYPVPYFLPQALLSLCELIFGAVGGSTVFLFIHAAAAAWVSDLLVVRRALPPVMTACVLAICVLGGSQYWNGYVGLYWGMVIIVGYLAVSDRNATRWPVVMAFALATFFTHGIIFGCWGLVAGVRALTSRRIRDLIVGVVPAMALVLWYFLKSNEAKGRETGYESVTHFIEYRGYTLAKSGGYQNIIASSVGDHQIAPWLFYGGAILNFLFAVLLVVLVVLSLVSWSTLWRTSRWQLLALVSLGAIAAIFPPYFLGIVNPGERVVPTLIVVLILMWPDMVGTRVERAEGIVRKVLCLLLTIGLCATVVSASLAPRKVAQGGGRPSEVSKEILLTSAFGHRLDQFREKVDAARAGDLNQPLAWTTS…
		342238	341372	-	Glucose-1-phosphate thymidylyltransferase (EC 2.7.7.24)	icw(2);dTDP-rhamnose_synthesis icw(2);Rhamnose_containing_glycans	atgcgaggcatcatcttggccggtggtactggctcccgactccacccgatcactctggggacgagtaaacagctcatgcctgtctacgacaagccgatgatctactacccactgacgaccttgatctttgccggcatccgggatgtcttggtcatcaccacccctcatgaggccgaggcctttcgccacttgctcggcgatggttcccagtttggaatatccatcgagttcgcagtgcagcccgaacccaagggtctcgctcaggcgttcaccatcggggccgaattcatcgggagtgattcatcgtgcctcattctgggggacaacatcttctcagggccggggttgggaactcgcctccaggccaaggctcaatcagtggacggagccctcgtcttt…	MRGIILAGGTGSRLHPITLGTSKQLMPVYDKPMIYYPLTTLIFAGIRDVLVITTPHEAEAFRHLLGDGSQFGISIEFAVQPEPKGLAQAFTIGAEFIGSDSSCLILGDNIFSGPGLGTRLQAKAQSVDGALVFGYRVADPSAYGVVEIDDDGFALSIEEKPEHPKSHWAVPGLYFYDNDVVEVARGLRPSARGELEITDVNRTYMEQRRLHVELLPRGTAWLDTGTFDSLNDAGNFVRAIQARQGLQVGCPEEAAWRCGFLSDDDLLARAGQFEKSGYGAYLRGLLTS
		342416	342282	-	hypothetical protein		atggtccacatgaagcgtgccggccacagtgtgaacagctccctcatgcagttgttcggtttgtgctctgacggtgtcgcgttcatccggttgctcatgtcgatgatgcccggaaagaacgtacagccggtgtaa	MVHMKRAGHSVNSSLMQLFGLCSDGVAFIRLLMSMMPGKNVQPV
		342417	343850	+	PE-PGRS FAMILY PROTEIN		gtgcacgtgctatattctggccaattctaccgtagctaccgacagacccccgtaactctcggcagaacctttgccacttctcaaggagcagacatggacagcaaaaacaggcaagcccacgcaactgggccatcgcaagtatcgcgtcggtcagtggccaagggcactgcttgggcagtgtcggcgattaccagcatgactctggtgcctctggtgccagcctttgcggccagcgcgcagcgcaagcaggtcaccatcaccttcgacgcaaagaaacacaaagagaccatccagtgcgtacggataccagccgaagccaccgacatccgctattccatccgcggcggagcgggcggcgcaggccccaaggacagctggggcgaacggggcggatccggt…	MHVLYSGQFYRSYRQTPVTLGRTFATSQGADMDSKNRQAHATGPSQVSRRSVAKGTAWAVSAITSMTLVPLVPAFAASAQRKQVTITFDAKKHKETIQCVRIPAEATDIRYSIRGGAGGAGPKDSWGERGGSGAEVLGQIHRPGEGTAAAQEFTIWGVAGGYGPTAAWNDNAVEFATGYGNGGPSMGVPYHTSIVSTEQWSERWCHGGGAGSAIAIGGDPEGPGQLVAVAGGGGAAGTGTYSREAANMGPNVWPVREGGNGGNGGKSWDGADGGQSHYETKYAQVTAAGGSGARGGQGGNGGSTANTSYVPKDLEFDKIIAGQAGGNHGSGNHGGGDGGAPVKFERRRSVRGDGHIDDYIALSSAAGGGGYAGGGSGALVVISRDPILKWAASDVPGQL…
		344151	345149	+	dTDP-glucose 4,6-dehydratase (EC 4.2.1.46)	icw(1);dTDP-rhamnose_synthesis icw(1);Rhamnose_containing_glycans isu;CBSS-296591.1.peg.2330	atgcactcccttctcgtcactggcggagccggattcatcggcagcaactttgcccactggatcatcaacaacactgacgccacagtgacggtgttggacgccatgacgtatgccgccagtgaggcctccctggaaggactgccgcgcaaccgatatcagctagtacgcggatcggtgtgtgatgctgatctcgtcgacgagctcgtctcccatcacgacgccgtcgtccacttcgccgctgaatcccacaatgacaattccttggacggcccggccccgttcatccaaaccaacatcgtcggcaccttcaccctgttacaagccgtccgcaaacacgaaaagcggctacaccacatttccactgacgaggtctatggcgatcttcaactcgacgacccc…	MHSLLVTGGAGFIGSNFAHWIINNTDATVTVLDAMTYAASEASLEGLPRNRYQLVRGSVCDADLVDELVSHHDAVVHFAAESHNDNSLDGPAPFIQTNIVGTFTLLQAVRKHEKRLHHISTDEVYGDLQLDDPTKFTPQTRYNPSSPYSASKASSDLLVRAWVRSFGVQATISNCSNNYGPRQHVEKFIPRQITEILEGRRPKLYGSGLNVRDWIHVDDHNSAVWTILERGTIGETYLIGADGELDNKTVIELILELMGQPADGYDHVNDRPGHDLRYAIDATKLRQELGWQPEYTNFRDGLAATIDWYRGNQSWWLPQKETTEAAYAAKGQ
		345146	346537	+	dTDP-4-dehydrorhamnose 3,5-epimerase (EC 5.1.3.13) / dTDP-4-dehydrorhamnose reductase (EC 1.1.1.133)	isu;dTDP-rhamnose_synthesis icw(1);dTDP-rhamnose_synthesis isu;Rhamnose_containing_glycans icw(1);Rhamnose_containing_glycans isu;Capsular_heptose_biosynthesis	gtgatgagtgacctgagcatcgacaccaccgacatcccgggccttctcgtcctgcacctgcccctgcacggtgacaaccgcggctggttcaaggagaactggcaacgcgagaagatgaccgctctcggcctacctgatttcggaccagtacaaaacaacgtgtcgcacaacgcccaggcaggcgtcacccgaggcatgcacgcagaaccgtgggacaagctcgtctcggtggcaactgggcgcatcctcggcgcctgggtggatctacgtgacgggaactccttcggcaacgtcgtcaccgtcgagatgggtccggaaaccgccgtgttcgtcccccggggcgtcgccaacggctaccaggccctcgaggacggcacgacctacacctacctcgtcaac…	MMSDLSIDTTDIPGLLVLHLPLHGDNRGWFKENWQREKMTALGLPDFGPVQNNVSHNAQAGVTRGMHAEPWDKLVSVATGRILGAWVDLRDGNSFGNVVTVEMGPETAVFVPRGVANGYQALEDGTTYTYLVNDHWSAEAKKSYTFVNLADPALGINWPICVDQAELSEADRHHPPLSEVIPFRKPRTVVLGSNGQLGKALRPLLPDAEFTTRETLDLSNPASLGTFDWSGVGTIINAAAYTAVDAAEDPANRATVWAANVSGVAQLVRIAADRRATLVHVSSDYVFDGTKTLHNEDEAFSPLGIYGITKAAADEIVTAYPRHYVLRTSWVVGEGNNFVNTMASLARRGISPQVVSDQHGRLTFTRDLAAAIIHLLTTGAPFGSYNISNEGPTQTWFDI…
		346534	347253	+	hypothetical protein		gtgatgaatttggcagccctcggcaccacggtgcagatcgacgcatccgggaccgggctggaccagggggagctccgccacgcgtgggcacgttgcctcagcgccccggatcccgaaccggtcctgctcgcccccggaccgatgacggcatcctccctgacccaagagatcacccggaaactcatctcacgtcagattggccgcctcctcatgtttcacgccggcgcggtgtgtcacccagccactggggactcagttgtcttcatcgcccctggcggcaccgggaaaaccacccttgccacgtacctggggcgacgatatggatacatcagcgacgaaacggttgccatcgagcccgacacctggcggatcttcccttaccccaaaccgctgtctacc…	MMNLAALGTTVQIDASGTGLDQGELRHAWARCLSAPDPEPVLLAPGPMTASSLTQEITRKLISRQIGRLLMFHAGAVCHPATGDSVVFIAPGGTGKTTLATYLGRRYGYISDETVAIEPDTWRIFPYPKPLSTRRPDLLGEKAEFSPDDLGLQPCHPDPHVSHLVLLARDDSHDTLTTPVRRLDAMVTMAEQSSSLHKLPKPLCLLADLISHAGGVWQAQYAEHDTLGPFIEDLLGAPC
		347247	347504	+	hypothetical protein		atgctgattcagcgtgccaacgtcacagacatctggttcgaggacgacgaggcactcgtcatcgtcgatgatgccattttccggctctcccccctcgccgtcgcgatatgggacgttctcgagaccccactcgaattcgacgagttgggtcgcgaactcgaggcccttgtcgggccaccgcccgacggtacattgaccgaggcgctcacgagtttcgtcggcaccatgaccctcaacgggatattgatgaaaacatga	MLIQRANVTDIWFEDDEALVIVDDAIFRLSPLAVAIWDVLETPLEFDELGRELEALVGPPPDGTLTEALTSFVGTMTLNGILMKT
		347629	348468	+	hypothetical protein		gtgctacacatcaaaggccccactgtctccccagaacttctggagcactgcatcgtcaatgacgaggacaccgtcatcccacgcggctccacggacgcagacgtcctcgtgcgtcctgagcacctcgcccagttcgagaccacactcgcacatcacggctggcacaaagtggttgacttccatgacggctcggccttcggtcatgcggccaattattggcacgaactccttggctacgccgacatccaccgtcaattccctggcatcaacatcgcgccctcaccggcattccaagccctgtggacccgtcgtcaaggaatcgacatcgcccacacccccatccacactcccagcgtcaccgaccagcgtctcatcctcctgctgcatgccgcccgcagt…	MLHIKGPTVSPELLEHCIVNDEDTVIPRGSTDADVLVRPEHLAQFETTLAHHGWHKVVDFHDGSAFGHAANYWHELLGYADIHRQFPGINIAPSPAFQALWTRRQGIDIAHTPIHTPSVTDQRLILLLHAARSGNPNHPDKVRCWDDASDQERQTVRSLARDLDAQVALAAAIGELEQYREHRTYDLWRQFSTGDPSRLHEWRARVRAAPTRKEAVKVVLNSLALNRPHLRMDLGHDLTRADIVRGYWDRTVRASQEVLQVARKQLRKQLDPRHRRGHR
		348465	348734	+	hypothetical protein		atgacgtggcggatcagccccaacgtggcctggacgtacgacgaggatggcgtggctgtggctaccgtcccggatactcaggtgtatcgcctcgacagcagcggcggaatcatctgggacgccgtcgccgagcgcccgggagcgacgaccgacgagatcgtcgcggacgttgccgccctgattcacgtgcctgccgaccatatctgtgaggacgtcatcagctacctccaccacctggaatcactcggtatcgtgatcgcgagaggttga	MTWRISPNVAWTYDEDGVAVATVPDTQVYRLDSSGGIIWDAVAERPGATTDEIVADVAALIHVPADHICEDVISYLHHLESLGIVIARG
		348740	349318	+	putative Protein-tyrosine-phosphatase( EC:3.1.3.48 )		atgaccgaacacgcacagtcgacggccccgctgcgaatccatttcgtctgcacggccaatatctgccgctcggcgtattgccatgcccgggcagctcacctgttcaatccctcgcgcttcgaggtctccagctcaggcatccaggccgaggaaggcctgccgatgtgggagcagatgcgccgcgagctagaacgccatcaagccgaggcggccgcgacctcctcccaccagatcgagatcgacgacgcggtggaagccgacctcatattgacgatgacggccggacaacgggacgccatcgtcgaatggtggccgcaagtgatgaaacggaccttcaccctgccgcaattcgtcgcaatcgccagtgagctcacctgggacgatcccactatggaccct…	MTEHAQSTAPLRIHFVCTANICRSAYCHARAAHLFNPSRFEVSSSGIQAEEGLPMWEQMRRELERHQAEAAATSSHQIEIDDAVEADLILTMTAGQRDAIVEWWPQVMKRTFTLPQFVAIASELTWDDPTMDPRQVIGKAFQNRFAAGSTDDIEDPYRRSSEIVRACADELDGLLEDLEHMLTPVRPRRAAE
		349324	350385	+	FIG00945924: hypothetical protein		atgcacctcgatctcggcctcgcccagaccatcaaccgcgcaacccacgtcacccgcggattccgccgcatcgtcatggtgaccgccaccggggacaaccgtcccaatcgcctcgtcgccgatctcaccgacgagttctcccgccgtggaatcgaggtgtcacagcttccgatcgaagaatccaaggacaccacggccccctcgtcggtgccagccccggcccgcaaggtcctgaaaaagtggtcactccaccgtcaggagaaggctcgccaggacctcggcgagagcctcgaccaccagtccgcgatcatcgtgaccgatcccagccgtctcgacgagatcgctgatctcccggtcgctggtcaggccgaccgtccggtcgtcgtcctgctcgtcacc…	MHLDLGLAQTINRATHVTRGFRRIVMVTATGDNRPNRLVADLTDEFSRRGIEVSQLPIEESKDTTAPSSVPAPARKVLKKWSLHRQEKARQDLGESLDHQSAIIVTDPSRLDEIADLPVAGQADRPVVVLLVTDPDKAPDELPQLVDLVVTPNPDTNPWKHLGVPVHSIGVPAAGASPTPGDRPKRVALLGPCTDEELSEALATFDRACQVVPGWSLEVCLDDETRIHSAVAARRDVGIHPAGSENTIMNQSELALVLTREEDLASRILDAAGAGLPAIAYADTPAAADILSRSGYPATNMEELASALSQGMADAPLRRIQRESAAEVVSGHGSSKIGDAWLDLMFTVGRSRR
Island 15	contig 4_217460 bp	44702	43431	-	hypothetical protein		gtgaagttcttcctcatcttgttgcccttcgcgtcggcatgggcctcgacgatcaccatcgccggtctgcctccggtgcggttgctggtcgtcgtcctggtactggccgctctggcggcgcgcccacgggtggagatcgtctcccaggtcctcatcgccgtcggcatgttctggatcgcgatgggcttgttcctcatgagggatgctgagggcctcaaggagattctgggagttctcgtcggcctgttgacgatgatttccctgaccctcgtcggccacgggctgtcctggatcatcctcatgtgccgggcctggctcggcggcgtcatcatcgcgatcctgcccggcttgttcgagattgccacaggaaaacacatgcccaactaccggttgggtgcc…	MKFFLILLPFASAWASTITIAGLPPVRLLVVVLVLAALAARPRVEIVSQVLIAVGMFWIAMGLFLMRDAEGLKEILGVLVGLLTMISLTLVGHGLSWIILMCRAWLGGVIIAILPGLFEIATGKHMPNYRLGASAYVRRTATDIASFMVNPNLFAYFITAGMVALIVGWQLEKGWLKWTYFIVALLVASVTWFTGSRLCMAACLVLLAWMCVRSRVLTMIAAIGVCVGAIFVIAAGMIPQLIDAYNTFIVNLNSNSGQTRLHLYQNAGWLFVNTKGVGIGPGRYTVEVTAAPWRTYGAIDPHNGFTEVFVGYGLLVGVILVALALAALIAAIRRAGGHPGYTETILLQAVGVSLLLCPVLAMANSSYLKAPAVWCQMATIALWCQYLLRTSLSPRRSAK…
		45916	44765	-	Glycosyltransferase (EC 2.4.1.-)		atggtgatcctgccggagaagaacgacacaccgaatgtccagccccgtgatcttcctgcaggtgtcaccctcgacacccgcctggtgaagaagtggggaagccatgaaggacgtgtgctgtcagttctcgatgccctgacgtccggcgttttctggcgagaaattcgcgatctcgccagtttgggccgtctgaaccgttctcgcttcgtcttcgccctgcggtcctgtgcccagatcaccatggtccgacgcaccctggccgaactgtcgagagaacacggcgggatcgatctcgtctacacctactggctggccgtctcgacagtgggtgctgcgttggcgaagaagcagggggtagtgcgccgtgtggcgtctcgggctcataacgccgacatctac…	MVILPEKNDTPNVQPRDLPAGVTLDTRLVKKWGSHEGRVLSVLDALTSGVFWREIRDLASLGRLNRSRFVFALRSCAQITMVRRTLAELSREHGGIDLVYTYWLAVSTVGAALAKKQGVVRRVASRAHNADIYEDRHPLRHHPAVRQIVDEVDLLAPIAADGAEFCVDRYGFDENNVVVSRLGVDIPSREEWCRPSPDGVFTVFSVSTMTPFKRLDLLIDSLAELSQRCGSTTLRWVHAGEGRLHDELAARVSEKLQPRGVEVEWLGQLGHDELFAWYRTHQADVLVNTSSSEGIPVSMMEAMVRGVPVIGTDVGGVREILPPDWLMPSDPLASEVAEFIAARMDDAKSDRTRQEVARLVAEKYDADHNFDVFVDRMVTVAQA
		46235	47473	+	Tyrosine-protein kinase Wzc (EC 2.7.10.2)	idu(2);Colanic_acid_biosynthesis idu(2);CBSS-258594.1.peg.3339 idu(2);Capsular_Polysaccharides_Biosynthesis_and_Assembly	gtgttccggaacgcgcgccatttcctggcctcatcggcgattaccgccgtcatcgtcgcagtggtcgccggggtcggccactacgccatgtcccatgcgagctacgaggccgaggccgacgtcttgttcacgtcagaagcctttgacaccttccagaatccggcggcggcctcggaatacaccacccatctcgtcacctcttatgccgactacctcagttcggccgcggtgctggagcccctcggtgccagcctggacccccaggtgtcgtcaaagtcgttggaacaggcgatcaaggtgaccccttccccgatgttcctgcagatcatctactccggcgacgatgaggacgacaccaagaggatcgtcgacaccatggtcacggacctcaagaaggct…	MFRNARHFLASSAITAVIVAVVAGVGHYAMSHASYEAEADVLFTSEAFDTFQNPAAASEYTTHLVTSYADYLSSAAVLEPLGASLDPQVSSKSLEQAIKVTPSPMFLQIIYSGDDEDDTKRIVDTMVTDLKKAVSQVPHASNNKPVLSISKATVITSPVRGSERSVTKSIIVGVLIGILVGLIYLFVRAILNTRIRTPENVAEVVDSSVLGRVSASPTTSEITPLAHNISFMPARDGIRTVSLCPSSERTQAGAIAAAVAGSLARTGTRTVLVDADLAHGSATQARGLDRSTAGLSDLLAGRAHEADVLVTGKGDEADFIPAGTATDNGGELLGGEALTALLHELGSRYDTVIVNASAGFEASDSLTVASKTASTIVVVGEGVTSRRELSDHLELLSMC…
		48901	47609	-	FIG00945794: hypothetical protein		gtggttggcgtcgtggtcgcgttgttcgcgatgcaactcatcgacacccgtcatggtttgtggaccccttggacagtctcgattcagcttgtcgggtgcgccatcctgaccatttgtctggccccagcggcatggcgacgacgtcattccatgagtcgaactggctggatcttcatcgtcgagatcgcgacgatcctggtctgggccctgatctcctcgatggtggccccgaaagccgtcgtgtggcggacgacggtgccacgtatccaccaggtgatgccacctgtgacagccctggtcaccttgatggcggcagtggcgacggtacttgtcatgtcacgccctgctcgccgactggccgccctcggagggtccaccgcggtgcttctcggagctctc…	MVGVVVALFAMQLIDTRHGLWTPWTVSIQLVGCAILTICLAPAAWRRRHSMSRTGWIFIVEIATILVWALISSMVAPKAVVWRTTVPRIHQVMPPVTALVTLMAAVATVLVMSRPARRLAALGGSTAVLLGALVDWPVQASIHRSPRLASAMGGSAVLHVAILLAAGVFFDASRVTRTRPRRLALAMVGCLAVGMTIATGSRAALIVLFIFGAWALAAWGRYHPRIVGGLAAAGAAMLAALVICVPALQRLATWASPARLHAASVGWNAVSGSWTYLFLGVGSGRVFPWYSIEDKFIAAPGAGIIGTPFGSALNSAHSVFVAVLTELGILMFLVLCASVVLVWANAWHDVRRRSAWAVTSMVLAATTAAWVFDTYLLKNFAVSTWWWLIAGCVLASHGC…
Island 16	contig 4_217460 bp	139464	140201	+	Ribose operon repressor	idu(4);D-ribose_utilization	ttgtccgagcacgaccaccagctcgtcagcgtcgcgatcgccgatggcgatatcagccccatcaacaagctcatccgagcgggcgcatgtgatgccgcgatcgttgccttttctcgcccgggaatcgcccaggtcctcaagacccaaccagaggcactgataccgaccctcctcgtcggcggtgaacccggcggcaaaggatacgaccacgtcgtgatcaatgagcgcgaaggcgtgtcgtgcactctgactacccttgccgagactggtagaagttccgtggcttttgctgggcagctcccgacgcgcgaagagtgcgagctcgatccccgctgggagatgtaccgggacttccaggcaagtcatgcacgcactccacagctcctcttcacctccagc…	MSEHDHQLVSVAIADGDISPINKLIRAGACDAAIVAFSRPGIAQVLKTQPEALIPTLLVGGEPGGKGYDHVVINEREGVSCTLTTLAETGRSSVAFAGQLPTREECELDPRWEMYRDFQASHARTPQLLFTSSPFIGDVFRAALEALQTTSSLPDAVYCASDRTAIGLMLAAQSLHIDVPNDIAVVGTGNSAESLDMDPSLSSLGLDTSEIDDIMRHFWHRIDGTADASQIPVPWKLFSRGSTSN
		140235	141539	+	N-Acetyl-D-glucosamine ABC transport system, sugar-binding protein	idu(1);Chitin_and_N-acetylglucosamine_utilization	atgcacactcctctgtcccgacgatccctcctcaccggagcagttgcgcttggatcgactgctgtcgtcagcaacctcaccggatgctcgccttcctctggcgtaggttcatccaacgattcctcctcacactcaggcgagcggacagggaaggaaatcctgttctacctttctgcgggccacgacttcgcaccgtacaagcgagtcatttccaagtttgagcaggatcacaaggtcaaggtgaccatccagaccttccaatggcctgatctgcaacaaaagctcactgctgatttcctctccggcaccaccccggacatcacagaggagccgggcggattctgggctacgcgattcggcaacgacggcaacatcatggccctcgacgactacatcaag…	MHTPLSRRSLLTGAVALGSTAVVSNLTGCSPSSGVGSSNDSSSHSGERTGKEILFYLSAGHDFAPYKRVISKFEQDHKVKVTIQTFQWPDLQQKLTADFLSGTTPDITEEPGGFWATRFGNDGNIMALDDYIKKDKGFLDDFVPAGLDVRQASGKTYAVPMHLTMGGLVFANSEMLAKAKVPMPTTWEEFLEATKRIQASGVEHGCALNNDSSYGTPWLLQNGIKYTADKSTPMQPADAAVEAMVFQRDLVYKHKVSPTPVASSEYSGPRKLLTSKRCGFIITGPWDISAVRTEDKNFPLIIGAPLKHKEQKTTIAGSGLMIPTKSQNADLCWELIKVLTDADVQAQVTKEVGMACSRKSWAKSDVVQNDPNMRVVATARDLAVAPDRAYWPNQNMAKI…
		141900	142436	+	N-Acetyl-D-glucosamine ABC transport system, permease protein 1	icw(2);Chitin_and_N-acetylglucosamine_utilization	atgacctcggtcgccatcattggcttgatgtggaggaacatcctcgactcaaacactggcatcctcaatgccgttctcggcgatctcggactaccccaacagaactggctgacgaccgccccactggccaccttcgtcggtatcacggtgtggcaggaatccggctacgtcatgctgctcttcctggccggtcttcaatccattgatcctcagcttcacgaggctgccagaattgacggcgcctcagcatcgaagcggttatggaaaatcgctcttcctatgctcgcaccgacgacattgttcgttgtcctcgtcggaatgatcggttcactccaacaatttggactaccatacatcgtcaccaatggtggctccgggaatgagacatccctgtatgtg…	MTSVAIIGLMWRNILDSNTGILNAVLGDLGLPQQNWLTTAPLATFVGITVWQESGYVMLLFLAGLQSIDPQLHEAARIDGASASKRLWKIALPMLAPTTLFVVLVGMIGSLQQFGLPYIVTNGGSGNETSLYVYQVYRETFTSGNLGYASAMSFLLLVVIVALSIIQLRVGRMKEAIL
		142433	143296	+	N-Acetyl-D-glucosamine ABC transport system, permease protein 2	icw(1);Chitin_and_N-acetylglucosamine_utilization	gtgagcaccacatctgctcaggccaggcatcgatccgagcagctctttcccggagcgagggttgtctcactcgtcctcgtatggattgcagcgcttattgcgatagcacccctcgtatacatggtgagtctggctttccagtcggacgcggaggcaacgggaggaaaagccgttctcatcccgtcatcatggcaatgggtcaacatcacccgcctcttcgaggctgccccattcggaaggttcttcctcaactctgtcctcgtcgcaggcctcatcacgctgtcacacctcatcttcgcgccgttggtcgggtatgccttcgcgaaatttgagttcccaggcaagaacgctgtcttcatcctcatactctcgacgatgatgatcccgttcttcgttcga…	MSTTSAQARHRSEQLFPGARVVSLVLVWIAALIAIAPLVYMVSLAFQSDAEATGGKAVLIPSSWQWVNITRLFEAAPFGRFFLNSVLVAGLITLSHLIFAPLVGYAFAKFEFPGKNAVFILILSTMMIPFFVRMIPLYVKFSQIGWLDTYQGLVTPFLMSAFSIFLMRQSMAGIPDSLVEAARVDGAGELRIYRSIVLPQTQNKPALTVLGLFTFVFQMNEFLWPLIATQSEAMRTLTIGLSSFNRESFTLWNLTAMGSLMLFVPVCALFVATQRYIVTGITMTGIK
		143315	144358	+	Choline-sulfatase (EC 3.1.6.6)	icw(1);Choline_and_Betaine_Uptake_and_Betaine_Biosynthesis	atgaacgaccaacacgaacaaccagcgattgaccgtcccaacatcgtcctcgtctgtactgaccagtggaggggtgactgcctctccgggctgggccatcctgacgtcgagacaccgtatctcgaccagctggcgagtcagggggctgtcgtggaaagggcctactcggccacgcccacgtgtgttccggcaaggatgtccctcatgacggggctctctgcgggaacccatcgtcgggtcggttaccaggacggagtcactttcgacgtcgaggacactctgccgtcgaccctgtcggacgccggttaccagacccgtgccatcggaaagatgcactactggcccgagcgcaatcgcatcggattcgacgagatcgaacttcacgacgggtacctgcac…	MNDQHEQPAIDRPNIVLVCTDQWRGDCLSGLGHPDVETPYLDQLASQGAVVERAYSATPTCVPARMSLMTGLSAGTHRRVGYQDGVTFDVEDTLPSTLSDAGYQTRAIGKMHYWPERNRIGFDEIELHDGYLHYSRQRHRDPACYDDYLVWLRDQTGTASDEDYIDDGIECNSLVARPWDKAERLHPTNWVVNQATRWFYRRDPTTPFFLYLSFHRPHSPYDPPQWAFDRYDGAPLRPPAVGDWSDTFSDWRNDADPTSLVARYRPRDISRAMAGYYGHMTHIDTQISRLRQVLGEFGVADNTYIAFISDHGDRWETITCGERATPTRDRPTSRSCLPGLVSPLVAE
		144412	144789	+	Choline-sulfatase (EC 3.1.6.6)	icw(1);Choline_and_Betaine_Uptake_and_Betaine_Biosynthesis	gtgaacacccccgataaggtcgagggccgctcgatccttccactgttacgcgatggagagtcgccgtggcgcactcacctgcatggcgagcatgtcctgctcggccagtcactgcagtggatctggtgggacgactaccagtacatctggatgtccggatctggagaggagcagcttttcgaccttgcggcggatccacaccaactccatgacctgtcggacgaccgtgcggacctactcgacaaggggcgtcgtctcctcatcggcgaactcaccggccgcgaggagggattcgtccgcgacgggtctctcgtgaccggacgcccggtgagttgtgtgctgacccatcccactcccccgcccaccgagggacgctga	MNTPDKVEGRSILPLLRDGESPWRTHLHGEHVLLGQSLQWIWWDDYQYIWMSGSGEEQLFDLAADPHQLHDLSDDRADLLDKGRRLLIGELTGREEGFVRDGSLVTGRPVSCVLTHPTPPPTEGR
		146561	144864	-	Formate--tetrahydrofolate ligase (EC 6.3.4.3)	isu;One-carbon_metabolism_by_tetrahydropterines isu;5-FCL-like_protein	atggcgatgaagtcggatctggacattgctcgtgaggcccaccttgaccccatcgaaaaggtggcagctcgggctggcatcgaggaaaggtgcatcgagccctacgggcgcgatgtcgccaaggttgatctcgaggtcatcaagcagaacagggatcgtccgcgcggcaaatacgtcgtcgtcacggccatcacccccacaccccttggcgaaggcaagacgaccactgcagtcggtctggctcaaggcctggagaagatcggtaagcgcagcgtgctcgctctgcgtcaaccctccatgggcccgaccttcggcatcaagggcggtgccgctggcgccgggtattcccaagtgctgccgatggagaagctcaacctgcacctgaccggtgatttccac…	MAMKSDLDIAREAHLDPIEKVAARAGIEERCIEPYGRDVAKVDLEVIKQNRDRPRGKYVVVTAITPTPLGEGKTTTAVGLAQGLEKIGKRSVLALRQPSMGPTFGIKGGAAGAGYSQVLPMEKLNLHLTGDFHAIGAAHNLLAAMIDNHLHHGNELDIEPHSISWRRVVDINDRALRNTIVGLGSRIDGIPRQSGFDITAASEVGVILALATSLSDLRARLGRIVIGYNRSKEPVTAEDLHAAGSMAVILKDAIKPNLLQTTENSPVLVHAGPFGNIATGNSSVIADRIGIGCGDYLLTEAGFGADMGAERFFNIKCRVGGMRPDAAVLVVTVRALKTHAGRYKVVPGKPLPPAMLEDNPDDVLAGAANLRKHIEIVRDFGVSPVVALNVFPSDHPDEI…
		147089	146682	-	cationic amino acid transporter		atgaccttgctgttgggagccctaggcccgggcgccatgctgtggttcctcgacaccggtggcatctacctcggactggtgtggatcatcgtcgtcatcaccctgtccgcccttccgaagaagtacccccacctgcgctccaagtaccatgccggatggttgccatgggcgggagctgtcggcgccctcgtcacggtcgtcatggcgatctggccgggaacgaacacctcgctggtgtggcctggtgagtacctcgtcctgctcgtctgggccgtcatcggtttcatcctgtggcggctggccaagcccatgggggaggacgaggccctcggcagcttgctcggttcctacgccgatgacctcaaggaaaacctgggtgaggtggagcagaccccggcc…	MTLLLGALGPGAMLWFLDTGGIYLGLVWIIVVITLSALPKKYPHLRSKYHAGWLPWAGAVGALVTVVMAIWPGTNTSLVWPGEYLVLLVWAVIGFILWRLAKPMGEDEALGSLLGSYADDLKENLGEVEQTPARS
		148117	147086	-	Amino acid permease-associated region		atggctgaactcaagaagggcctagggttcttccagctcttcgccctcggggtggccgggttgatcggctcgagttggatttacacgaactcgaaattcttcgacaagtacggtgctggcggcatgattttcggcatgctcctcggaggcttgctggcatcctgtgtggctctggcttatagcgagttgacaacgctgtttccccgagctgggggcgaagtcgtctactcctacgtcggcctcggcagaagggcatcctttaccactggttggctcctcattggcgcttatctttcatccactgctttttatgtgacagctttcgggtatcttttggaaaagatttggccgaatttgggatccgtgtccctgtattcagtcaacagggaatcagtcgat…	MAELKKGLGFFQLFALGVAGLIGSSWIYTNSKFFDKYGAGGMIFGMLLGGLLASCVALAYSELTTLFPRAGGEVVYSYVGLGRRASFTTGWLLIGAYLSSTAFYVTAFGYLLEKIWPNLGSVSLYSVNRESVDMTVLIIGVVLTLIIAAMNWFGVSLSGQIQTVLFVAMVVIGLALVVTALVTGSPSNFIPPYRADANALGDTLRFVVPGMTYMAGFGLVAALAEDADIPARKIGRITVLTVLTATLFYCLVLASSAWILPWQDVAKMHLGTIDAYTTAGFPILGWGAWIIAICGLLTSFLGLFMAISRIVVAMARARLLPEGLAAVDEKSGPRAGPSCSPLS
Island 17	contig 4_217460 bp	162104	161991	-	hypothetical protein		gtgatcgggttgctgaccgtcggggctgctactcctggtggcaggggaccgatcatgaacccgttctccaccaccatggtgggtgacgccagacggaacagcgtcaaggtatga	MIGLLTVGAATPGGRGPIMNPFSTTMVGDARRNSVKV
		162953	162201	-	Glutamine transport ATP-binding protein GlnQ (TC 3.A.1.3.2)		gtgaccaccgcaactacctatgacggccccatgatcgaggtcatcgacctgcgcaagtccttcggggagctggaggtgctcaagggcatctccgccaccatcaccaagggtgaggtgctgtccatcatcggcccctccgggttcggaaagtcgaccttcctgcgctgcctcaacctgcttgaggaggtgacgagcggcaccgtcaaggtcgagggacaggacctcaccgccaaggacaccgacatcaacaaggtgcgtcagaaggtgggaatggtcttccagcacttcaacctgttcccgaacatgaccgtcgccgagaacatcatgctggccccggtgcagctcaagaagaccaataagaaagaggctgctgagcgcgcccatcggatgctggagcgg…	MTTATTYDGPMIEVIDLRKSFGELEVLKGISATITKGEVLSIIGPSGFGKSTFLRCLNLLEEVTSGTVKVEGQDLTAKDTDINKVRQKVGMVFQHFNLFPNMTVAENIMLAPVQLKKTNKKEAAERAHRMLERVHMADKAGARPSQLSGGQKQRVAIARALAMDPDVMLFDEPTSALDPEMVGEVLDVMKDLAEGGMTMAVVTHEMGFAREVADKLMFMSDGYLVEEGDPVEVLSNPQNERTKNFLSKVL
		164413	162950	-	Glutamine transport system permease protein GlnP (TC 3.A.1.3.2)		atgattcacgtgtcacagcgggtcagacgtctcatgagtgtcatcgtggctgccttcgtgggcctggtgaccttcgtgggccccggaatggcccaggcacatgccgacgactcctcgtcggtcaagggcaagaccttcatcattgccactgacaccaccttcgcaccgtttgagtatcgtgacacctccggtgagatggtcggtatcgacatggacctcatccatgagattgcgacccgtgagggattcaaggttgacatcaaggcgattggcttcgacgccgccctccaagcggttcaggcgaaacaggccgacgctgtgctctcgggaatgacgatcaccgacgagcgcaagaagatcttcgatttctcggatccgtacttccagtctggcgtgcag…	MIHVSQRVRRLMSVIVAAFVGLVTFVGPGMAQAHADDSSSVKGKTFIIATDTTFAPFEYRDTSGEMVGIDMDLIHEIATREGFKVDIKAIGFDAALQAVQAKQADAVLSGMTITDERKKIFDFSDPYFQSGVQMAVKKDSDISGYEGLKGKTVVGKTGAEGLAYAKSISKKYGFTVKALDKADTMYSEVQTGNAAAVFDDYPVLAYGIAQGNGLKTVTPKVAGGSYGFAVLKGNNAALKDAFNKGLADVKADGTYDKIVDKYLKASDSEADQSFWQLFVSSFPALMKGLGMTLAATALSLLFASILGVIFGFCKVSGIGILKAIAAIYVDIFRGTPLLVQAFFFYFGLPTVTGIKIGVLTAGVLTLSLNAGAYMTEIVRGGIQSVDPGQMEASRSLGLN…
		165864	164446	-	L-Proline/Glycine betaine transporter ProP	isu;Proline,_4-hydroxyproline_uptake_and_utilization	atgtccgacgaagccatcacggcgaccgcggtgaacaactcgacccacccggccaagaaccagtcggtcgtcaagaccctcgccggaaccggaatcggaaacgcgctggaatggtacgactggaacgtctacgccatcttcgccgtcttcatctcgacccagttcttcgacagcagcgacaagaccccggccttcctgtcgacgatggcgatcttcgccgtcggcttcgtggccaggcccgtcggtggcgccttcttcggatggctcgccgacaagatcggtcgcaagcactccttggcctttgccgtcatcttcgcatcggtcggttccctcatcatcgccctgtccccgacctacaaccagattggcgcatgggcatcggtgctgctggtggtcgcc…	MSDEAITATAVNNSTHPAKNQSVVKTLAGTGIGNALEWYDWNVYAIFAVFISTQFFDSSDKTPAFLSTMAIFAVGFVARPVGGAFFGWLADKIGRKHSLAFAVIFASVGSLIIALSPTYNQIGAWASVLLVVARLIQGLAHGGELPAAQTYLSEMAPDERRGLWASAIYITGTVGMILGLLLGVILRDTLSDHALETWGWRIPFALGAVLGLVALWIRSSMRETEVFDQNEEIAEHHLWRGVLQNWRTGIKVIDMTCGLTVSYYIWSVSTAAVAEKNLGYSLRCLSHRQHRLLSVPAPVGHLLRQVRTQDQHAHRPHRRGRPLRAAQRVRARRQRDVASDPGHLHPARVARRLSGHRSGRLCRALPDQAARHGFRYPVRHCHRGVRRYRSLHHVGLGQD…
		166567	165887	-	peptidase M20D, amidohydrolase		atggatgacgccggtacctatcactgtcgtccaggcaccatcatggcctccagcgacgacctcaccgtcatcttcgaaggtcgtggcgggcatggctcggcaccccacctgacccacgacccggtgccggcggcggccgagttcgtgctcgctctgcacaccatggtcgcccgacgcttcaacatcttcgacccggtcgtcatcaccgcgggacacctcgaggccgggacggcccgcaacgtcatccccgaggacgccaccgtcgaggccaccctgcgagcattctctcccgaggcccgcgagaagctcttctccctcatcccggaggttgctcacggcgtggcccgtgcccacggggtcaccgccaacatcaggcttgagcctctctacccgacgacc…	MDDAGTYHCRPGTIMASSDDLTVIFEGRGGHGSAPHLTHDPVPAAAEFVLALHTMVARRFNIFDPVVITAGHLEAGTARNVIPEDATVEATLRAFSPEAREKLFSLIPEVAHGVARAHGVTANIRLEPLYPTTVNHPDNVETVRRSVTELFGAESWADMPVPMGAAEDFSLVLQKVPGAFIIVPATKPGTDPADAQGNHSAHAYFDDSVLVPGAKLLADLAVRELH
		167351	167548	+	hypothetical protein		gtgcatgacattttcgatgatcgacagcgctgcggggatgcgggcctgtccctggccgacgtcaacaacgtcctggctgatgaggctgaccacggtgtcgagattgaagctctcgaagaccacctggcccggtttcctggacggtttggccagtgtctacgccctggaacatccatcaccataagcacgactcgctga	MHDIFDDRQRCGDAGLSLADVNNVLADEADHGVEIEALEDHLARFPGRFGQCLRPGTSITISTTR
		167642	167526	-	hypothetical protein		atgcctgttgcgaagccgtcagagtatcgacatcgtgttttggatctggtcgcccagggcgagccggagacccatgtcgcgaagagcttggggatcagcgagtcgtgcttatggtga	MPVAKPSEYRHRVLDLVAQGEPETHVAKSLGISESCLW
		168420	167911	-	Ribosomal-protein-alanine acetyltransferase (EC 2.3.1.128)		atgatccgagattccctccaggcggtacctgatcaagccaatcaagacctcacttacatgcccatggacgtgtcaaccgctcgagagatcgcggatgattggaaatacccggaaccctatgatttctacgacatgactgcggatccagaggactatcaggaatttgtgacccctgagctgtggccagaattcttcctccaagtgcgtcaagaaggtcaactgatcggttttctttccggcagtgttgtcgaagggggaggtggtgtggagattggactggggatgcgccccgacctcacaggcagaggtttaggacgtaacctcatgaggtgcaatctggagtggatccatcaagaatgccctggcgtggagattcggctgtcgatcgcatcatttaac…	MIRDSLQAVPDQANQDLTYMPMDVSTAREIADDWKYPEPYDFYDMTADPEDYQEFVTPELWPEFFLQVRQEGQLIGFLSGSVVEGGGGVEIGLGMRPDLTGRGLGRNLMRCNLEWIHQECPGVEIRLSIASFNQRGIKVYEASGFKVIRHFTQVTNGGEYDFVEMKLVG
		169938	169381	-	hypothetical protein		atgtacgccatgcagtaccagatcaccctgccgaccgactacgacatgcagatcatccgcgaccgcgtcacccagaccggacacctcatggacggatacaagggcctggagttcaaggcctacctcatccaggagaaggccaagggagcagcccagaatgcctacgcccccttctacgtctggcgcgacatcgacgggatgcggcagttctgctggggtgaaccgggctactcggccatcgtgcgcgacttcggccgccaccccatccacgactggaccgtccaccagctcgttgcgggcccagccaactactccgctgcccgcagcctgaccgttgagaccgtgcccttgccgaccaacaccgcaccatcccactgcatcgatgacatcaccgccgga…	MYAMQYQITLPTDYDMQIIRDRVTQTGHLMDGYKGLEFKAYLIQEKAKGAAQNAYAPFYVWRDIDGMRQFCWGEPGYSAIVRDFGRHPIHDWTVHQLVAGPANYSAARSLTVETVPLPTNTAPSHCIDDITAGFLATTTDSIVARVTAVDVTTWTAILVELSTHEADQSSTDVTAYEVLHISAAA
		170057	170242	+	hypothetical protein		atgccagtgccgctggcccgcgtcgatcccgatggattcgcccttggtcaggcgctgggccgcgtgtccttcgatgtggaccaaggcaacaccgtccgtgacgtagaggccttggcccctggggtgagtgtgtcagtgggtgtgcgcgccagcaccgaacgtgacggcgtagacggccagaggtga	MPVPLARVDPDGFALGQALGRVSFDVDQGNTVRDVEALAPGVSVSVGVRASTERDGVDGQR
		170854	170309	-	Transcriptional regulator, TetR family		gtggatgccacccaggaactgctgtgggagcggggttacgccgcgactagcccgaaggacatcctgagtcgggccgatgccggccaaggcagcatgtaccatcacttctccggcaagcaggaccttgcgatagccgcgctggaggccagcgcgatagccatgcggcaggatgcggacgcgcttctctgcggtgagggagccgccacggagcggcttgtcgcctacctggagtgtcagcgtgattctctgcggggctgtcgcatggggcgcatgacctatgacgcggacgtgctcgccacgcctgagctgcttaagctggtttccgagaccctcgcttggttggtcgagacgattgagtcggtcatctgcgaggggatcggcaccggtgagtttccgctc…	MDATQELLWERGYAATSPKDILSRADAGQGSMYHHFSGKQDLAIAALEASAIAMRQDADALLCGEGAATERLVAYLECQRDSLRGCRMGRMTYDADVLATPELLKLVSETLAWLVETIESVICEGIGTGEFPLDTDAHQLASMVVASVQGGYVLARAQQDPAEFDAAVQGATALLRAWSQR
		171788	171534	-	hypothetical protein		atgaacaacctcttgcttgcgaccgttgtgccgctgctggctggcaaccaactcgaatggctgtgggggctggggatcctcccggtcgtggcgctcgtcatcctgtggctggcctctgttgtctcggtcctgagatctcgctacggctggggcgccaagttgctgttcgtctttggcacgctggcattcccagttctcggcccactgatctggttcttcgcggtccgctcgaaggatccgcacgacatgcgttga	MNNLLLATVVPLLAGNQLEWLWGLGILPVVALVILWLASVVSVLRSRYGWGAKLLFVFGTLAFPVLGPLIWFFAVRSKDPHDMR
		172191	171961	-	Mobile element protein		atgcgggctcgtcaccgcgtgtcgaagttgttgttgaggcatgggatcgtctactccggcgggcaggcatgggtcggcgcccacgatgcctggctgcgacggcagcgcttcgactccccgctggtcgaggccgcctggcaccaccaacaccgctacgtggcagcgcctcatcctgcccacttgacagaaaccacacccatatcaggtgtactgacagggaccttggaatga	MRARHRVSKLLLRHGIVYSGGQAWVGAHDAWLRRQRFDSPLVEAAWHHQHRYVAAPHPAHLTETTPISGVLTGTLE
		172346	172191	-	hypothetical protein		ttggccagaatcctgacggcgagcgacatccggacggtcgttgcagccccgtcgaaactccagtgcccgtccggtagtcgggtgaagaccgatgccctggacgccgaatacttcttaacgttgctgcgtctggatgcgtccaccgcagtgatctga	MARILTASDIRTVVAAPSKLQCPSGSRVKTDALDAEYFLTLLRLDASTAVI
		172972	172601	-	hypothetical protein		gtggcgatgatcaccgtcacggtgaccgcggaacgcggcaagggagtatgggtcctcgagtctgacaacggggcagtgagccaggtgcggaccttggccgcagtcgatgacgagatgcgcgaagccgtggcttacctggctggagtgtcagaggaccaagtggcgctggagcttcacgtggtcaccccggccagttatgaccgggccatgagggaggctgagcggctccgggtcgaggctgagcgggcgaatgttgattcggcggcggcgcttcgccgtgcggccacgtctctggtgagcgctggcgtgtcgtaccgtgatgccgcccgagtcatgggggtctcctatcagcgggtcgcgcagcttgtgtga	MAMITVTVTAERGKGVWVLESDNGAVSQVRTLAAVDDEMREAVAYLAGVSEDQVALELHVVTPASYDRAMREAERLRVEAERANVDSAAALRRAATSLVSAGVSYRDAARVMGVSYQRVAQLV
		173175	172963	-	hypothetical protein		atgaagcgcaaggcagtactcgacaggctccgcaagcaggcccagcttcgcggtctggactttgaactgaccgaactcacgcggcacacatcggtgcgagtcggtcgcaccagccgcacgctaggtcgacatgcggaggtcgatgacaagactgcgcacaagtttttcgaccagttcgccgatgagttcggcgggaaggggtggtggcgatga	MKRKAVLDRLRKQAQLRGLDFELTELTRHTSVRVGRTSRTLGRHAEVDDKTAHKFFDQFADEFGGKGWWR
		174131	174058	-	tRNA-Ile-GAT		gggcctatagctcagtcggttagagcgccgccctgataaggcggaggtcactggttcaagtccagttaggccca
Island 18	contig 6_130033 bp	20643	19612	-	Ribose operon repressor	idu(4);D-ribose_utilization	atgaccatgacagcgcgcctcgtggatgttgccgaagctgcaggggtgtccgtcaaaaccgtttctaacgttgtacatgagagcccccacgtccgccctgacacccgagctcgggtcgagcaggtcatcaaggaactcggctaccaacccaatcgcgcagcgcgccagttgaaagccggacgaaccggattcatcgctctggctctcccggaaattgagaccccttatttcgcagagctcgcctctcgtatttcagagcgggccaagaaggaggggctcatcgctctgatggagctgactggcgcggatcccgtcatggaaaatcgagtactcactcggttcggccggggcgtcgttgatgggattgtcttctcacccctgtctctgacctcggaggag…	MTMTARLVDVAEAAGVSVKTVSNVVHESPHVRPDTRARVEQVIKELGYQPNRAARQLKAGRTGFIALALPEIETPYFAELASRISERAKKEGLIALMELTGADPVMENRVLTRFGRGVVDGIVFSPLSLTSEEISDHPTNVPMVLLGERATPPDHDHVAVRSVDAARRMTEHLIEVGHQRIAAIGHVPDQGTASTRLTGYRQALETAAIPLDDHLVVGVPTYSRSAGFDAMNHLLGLTEKPDAVFCFNDTMAIGAVRACHEAGVRVPQDIAIAGFDNTEEGVYSTPTLTTIAPDLNALADKTLTILTQRIGQSSSDTHQPGTDVPVPWHLVIRESTGGPAVRP
		20798	22315	+	Alpha-N-arabinofuranosidase (EC 3.2.1.55)		atgaggacaacgactgtccacgtccatcccgcctatcaggtgggagaagtaaaccggaggatcttcggcagtttcgtcgagcacatgggtcgctgtgtctacaccggcatctttgagccgaatcatcccgatgctgattcctgcggatttcggcgtgacgtggcagcgctcatcaaggaactgggaattacagttctccgctatcccggtggaaatttcgtctcgaactaccgttgggaggatggcgtcggaccgctcgaggagcgaccgaggaaccttgactttgcgtggcggtcggttgaacccaacaccgttggggccaatgagtttctcgcatggtgtcgacgcatgggtattgagccgatgctcgcagtcaatcttgggacacgtgggctcaac…	MRTTTVHVHPAYQVGEVNRRIFGSFVEHMGRCVYTGIFEPNHPDADSCGFRRDVAALIKELGITVLRYPGGNFVSNYRWEDGVGPLEERPRNLDFAWRSVEPNTVGANEFLAWCRRMGIEPMLAVNLGTRGLNEAMEFLQYVNGDTDTRLPQLRRSHGWEDPWNVETWCLGNEMDGPWQMGHKTPDEYARTVTEVANAFHRFDDKLSLIACGSSSRSMPTFGRWERVVVDAAFDNIDMVSAHAYYEPIDDDVASFACCAEDMERYIRDVVATLDHVAAMHHSDRRLKISFDEWNVWYQSRFGGENAIGMEHAPHLIEDTYSVLDAMVVGSLLITLLRHTDRIGVACQAQLVNVIAPIRTEEGGRAWRQTIFHPFALMSRHARGVVLDTRCEGPAISTQR…
		22372	23700	+	ABC transporter, sugar binding protein		atgattgaaaatctgacacgacggggtttcctctctggcacagtgacggccggtgcgatagtcggcctgactgcttgcggtggcggcaagtctgccgggggtacggcgagcgaccaggcatcgggcagtggcggaaagacttacgacggtcccaaggttgagctcaccttctggaatggcttcaccggtggtgacggtaccttcatgaagaagctcgttaacaaattcaactccagtcatgacaacatcaaggtcaccatgcagtccatgcagtgggccgacctttacaagaaactcccgaccgctgtcacagcaggcaaggcccctgacgtggctgtcatccaccttgactcggtggcgaccatggcggcccgcaaatccatccaacctctcgacgac…	MIENLTRRGFLSGTVTAGAIVGLTACGGGKSAGGTASDQASGSGGKTYDGPKVELTFWNGFTGGDGTFMKKLVNKFNSSHDNIKVTMQSMQWADLYKKLPTAVTAGKAPDVAVIHLDSVATMAARKSIQPLDDVAKALDLKGSDFAKVPWVAGIYRDVRYSIPLDVHPMGMFFNKTVMDKAGLDPNKPPQTQGDYMSALETLKSKGVAGHWASPFQFTGGMSVYSLVAQFGGGLFSEDASHATWHEEPGIKAMTWWMDLVKKGYSPAKVAQDADFVAFQNGKTAFNWNGIWSLNTLAENKALEWGVAPLPQIGERKAVWANSHQFTIPTQRNGNSNRVDAAKVFVNWVSQQSLEWAKGGQIPARNSVRESDDFAKLTGQSTLAKQINDVVFPPTVPGIN…
		23796	24668	+	binding-protein-dependent transport systems inner membrane component		gtgttcacggtcttcgtcgccgtccccgcagtgtacggtatctggatcagtctgcatgactgggacttcaccctcccggcgcgtccttgggtggggttgcagaactatgcggatctgtttgacccacaatcggtgcagtacgagcagttctggcgaggcatggcgaacaccggtatcttcacggtggcgagtgtgcctttccttgtaagccttccgttggggctcgcaatcctgctgaacatgaagttcccagggcggacgttcttccgggcagtgtttttcgctccctatgtgctcggtgttgctgtcatcggtgtcatgtggagatacctgctggacggcaacttcggtctggtgaacgccattttccacacaaacatacagtggaccacctcccaa…	MFTVFVAVPAVYGIWISLHDWDFTLPARPWVGLQNYADLFDPQSVQYEQFWRGMANTGIFTVASVPFLVSLPLGLAILLNMKFPGRTFFRAVFFAPYVLGVAVIGVMWRYLLDGNFGLVNAIFHTNIQWTTSQPWAWIGLVGVTVWWTIGFNAVIYMAGLANIPQEQYEAAAIDGAGRWQQFKYVTMPGLRPVLIFVLVTTVLASANMFGQSYTITQGGPAESTRTAIMVITDLGFSQNRAGQAAAESYILAAILIVISIAQYYATRDHKEAKDRRRFRHTARSRKGELS
		24665	25495	+	N-Acetyl-D-glucosamine ABC transport system, permease protein 2	idu(3);Chitin_and_N-acetylglucosamine_utilization	atgaggaagacatggaggaatccgctgttctgggtaatgatggtaattcttaccgtcatcttcctcgggcctctcgtggtcatgatcctcacctcgttcaagacgagcatcgaggcaaagcaagttcctgccacattctttccacacacctggacgttgcgttcctaccggcagttgctgttcgtagatgatgcgagtccggttcttcgatgggtactgaactcattggtggctgcgacggtcaattcggtactgacctgtttgtttgccgcgatggctgcctacgcctttgcccggctgcggttgcccgggaagaacgtcctgttcgcaatcgtcctgtcgacgatgttcgtgccggggttcatcttcctcatgccgaacttcgagttgatgtcgaag…	MRKTWRNPLFWVMMVILTVIFLGPLVVMILTSFKTSIEAKQVPATFFPHTWTLRSYRQLLFVDDASPVLRWVLNSLVAATVNSVLTCLFAAMAAYAFARLRLPGKNVLFAIVLSTMFVPGFIFLMPNFELMSKLQWLDSLPAIIFPGTAGAFGVFFLRQFFVALPKEFEESARIDGAGPFTTFFKIVLPNAKGALATLLVLSFLGNWNDFVWPIYVLFSDASLTLPVGLTRLQGSYTIDYPVIMAGATMAAVPVLVIYVVLQRYIIEGVASSGLKG
		25596	25748	+	hypothetical protein		gtgactccggggattgctgccggccagatcatcaacccagtgtcgcggagctttgccgacacctgggccgacccgtcagtcatcaggggtgtggatggctggtggtacgtctatgcgacgtcagacccgctgcgtgccggggccctgccctag	MTPGIAAGQIINPVSRSFADTWADPSVIRGVDGWWYVYATSDPLRAGALP
		25817	27559	+	arabinan endo-1,5-alpha-L-arabinosidase A		atgcccgactggatcagtccggcagccggactctgggccccggatgttcgtcgtatcggtgaccgatatgtcctttacttcgcagtgacggagacagctctcaacgccgggaaggacgactcggcgatcggcgttgcgacggctccctctccagtagggccgtggacagtgaaaccggagccgctcgtccctcctcactccgatggacacgacgggtggttctcgaccattgatccaactggattcacggatgtcgacggtactcattacctttactggggttcgtaccgtggcgggatctttgctgcgcgaactgctccggacggcctgtctttggcgacaaaaccagtacaggttgcccattctgaccggtacgaggctccctacgtcgtcaaacat…	MPDWISPAAGLWAPDVRRIGDRYVLYFAVTETALNAGKDDSAIGVATAPSPVGPWTVKPEPLVPPHSDGHDGWFSTIDPTGFTDVDGTHYLYWGSYRGGIFAARTAPDGLSLATKPVQVAHSDRYEAPYVVKHGDHYYLMASSANCCAGPSTGYSVFAGRGQSPLGPFLDADGIAMTKSNSGGSIVVTQNGNKWIGAGHNAVFTDSSGQDYLLYHALDRVRPWLGEAGGVNQAMRIEGERVVSRKRLPADDVRLEMDVLPKNSISVELADDVSVEVNADSGVLRGRRDSWTGSMEFPKDGSWRTLVVTIHGPQLRVALRPAGSSDASASLVSPKGRQFEGGPLKISGHGLVTNVVAARIHSIHDDRAPQPTPVGTPQRVDLVAAVNGSNVEWAWIRRPS…
Island 19	contig 6_130033 bp	115512	115676	+	hypothetical protein		gtggttgcaaagccgacaggtgtagcatgcaatctggactgtgagtactgcttcttcctgtcgaaggagttgctgtacgacgcgccgcgtcagcagatggacgacgacaccttgcgcgattacatcgtggagttcctggctgccgttcttccgccgggttgttga	MVAKPTGVACNLDCEYCFFLSKELLYDAPRQQMDDDTLRDYIVEFLAAVLPPGC
		115711	116751	+	Putative arylsulfatase regulatory protein		gtgactcatgccattcagacgaatgccaccctcattgatgaagaatgggcggctttcctggccgagcaagatttcttggtcggtgtgtccatcgatggcccggcccatctccatgatgcgtaccgcaagaaccgtggtggacgtggcacttatgacatggttgcgcgcggataccgtcttctgcagagagcgggagttctgaccaacatcttgtgcaccgtcaatgccgccaatcagcattcaggggtcgagatttatcggcatttccgtgatgatttaggggctcagtacctgcagttcatccccatcgtcgagagggtgaacgacaaggatcttccagttgctgaggcgggatggcggacggcgtccggcgagcggctgctctatcgccaggagggc…	MTHAIQTNATLIDEEWAAFLAEQDFLVGVSIDGPAHLHDAYRKNRGGRGTYDMVARGYRLLQRAGVLTNILCTVNAANQHSGVEIYRHFRDDLGAQYLQFIPIVERVNDKDLPVAEAGWRTASGERLLYRQEGAAVTSRSVDPMAYGQFLTEIFEEWVQHDVGAVFIQDLDAALSAMFGIHPVCVHAPQCGNNVAMEFNGDVYACDHWVEPDWRLGSIREKSFAELVSTDTMREFSKKENLQLNQQCRRCPHLRMCQGGCPKDRFMTSIDGEEGQNYLCPGYFHFYSSIRPDLVVMARLVRANRAPAEILDPQVRNGLRPSARCLFHRGICHDHISVGHSIADFIA
		116960	117217	+	hypothetical protein		gtgttcctctccgacacctttgcccttacccccgatgacaagacctctcgttgccatctccttcatcggcgtcgcaatcggcatgggcctgtcaacctcgtcggtattcctggcccaggacgccccaaggcgcgccgaggacgtctcgcggggtcccctccccacatcaccttcatccttggagtgattttctccatcgtcctgatggtgagaaaggagctgccagagtcgacgcgacatatgtccagaggcccgtga	MFLSDTFALTPDDKTSRCHLLHRRRNRHGPVNLVGIPGPGRPKARRGRLAGSPPHITFILGVIFSIVLMVRKELPESTRHMSRGP
		117647	119140	+	PTS system, fructose-specific IIB component (EC 2.7.1.69)	idu(1);Fructose_utilization	atgaagaaatacatcggaatcacagcatgtcctaccggtattgcccacacatacatggcagccgagaaattggaggagacggccaaggaagccggtgaccagatcaaggtcgagacccaggggtcgatcggcgtcgagaacgagctgaccgccgaggacatccgtgaggccgatgctgtcatcatcgcggctgacaccgaggtcgacctgtcccgcttcgacggcaagcgcgtcctcgtcaccggtgttcaggacggcatcgctcgtccggccgagctcatggagaaggccctgtccgcccccgttcgtggcggggccaaggaggacctcgaaaccgagcccgccgaggtctccgctggagtcacccctgccaagcccggcaaggacgacaagggttcc…	MKKYIGITACPTGIAHTYMAAEKLEETAKEAGDQIKVETQGSIGVENELTAEDIREADAVIIAADTEVDLSRFDGKRVLVTGVQDGIARPAELMEKALSAPVRGGAKEDLETEPAEVSAGVTPAKPGKDDKGSVGHTLYAALMAGVSHMIPFVVCGGIMIALALGIGGKPTAGGVAVPEGSFWQTILQIGTLAFSLMIPVLAGFIAQAIADRPGLVVGMVSGFIANSGDQFPYLTTTAPDGAKTGLNTGFIGAIIIGIIAGYVAKWMRKIPWHEYVKPIVPILIIPIFGTAVVSLLYVYVLGRPLAALFNGLTNFLASMTTSSIVILAIIIGLMVSFDMGGPVNKVAFLFAGGMIAVDQGKVMGLAAAAIPVAPLGMGLATLIDRHLFTKQERDAGIAA…
		119177	119638	+	PTS system, fructose-specific IIA component		atggcaacgattgcagatctgctcgccgaaggatcgattgatctgtctctgagtgcagggaacaagaatgacaccatcgagaggatggttgacctcatcggtgccagcggtgcgctggtccaccgcgatgtgctcctcaaggccgtccgcgcccgtgaggatgtcggaaccaccggtctgggtgacggcatcgcgattccgcacggcaagtgtgatggcgtcgatcgtccggccctggcctttgctcgcagcgacgagggagtggactggggagccccggacggttcgctggccaacctcgtctttctcatcgctgttcccgcggccgcagctggtaacgagcacctgcgtatcctggcctccctggcacggaatctcgtcaaggctgatttccgcaac…	MATIADLLAEGSIDLSLSAGNKNDTIERMVDLIGASGALVHRDVLLKAVRAREDVGTTGLGDGIAIPHGKCDGVDRPALAFARSDEGVDWGAPDGSLANLVFLIAVPAAAAGNEHLRILASLARNLVKADFRNRLMSASTPQEVRAVLEGINA
		119827	120210	+	Rhodanese domain protein / Ankyrin		atgggactgcgcgacctgctgatgaatcatggaatggccgagggaggccttgagcttcccgacgtcctcaacatcctcgccaagggaggagttctcgtcgacgtcaggactcctcgcgaatatgaggccggccacgcccctgggtcgcggctcgtcagtcccaaggagttgatcgccgacccgttcaccgcagtctatggcgatgacccgttggctgaacccgatccgcaattcgtcctggtgtgcgacaccggtttccgatccggtcacctggtggaccgggtacgggagaagggctacacctgcgacttcctcgcatcgggcctgcgcgcatggcgggccggcggggaaatcctcattcctgggccgccacgcggccgctga	MGLRDLLMNHGMAEGGLELPDVLNILAKGGVLVDVRTPREYEAGHAPGSRLVSPKELIADPFTAVYGDDPLAEPDPQFVLVCDTGFRSGHLVDRVREKGYTCDFLASGLRAWRAGGEILIPGPPRGR
		125648	120354	-	Protease		atggtgctgttgaaggggcagccctccggacgcggagttgagaagaccaatctcgccgagctgagccgcaccatcagtgccattcagtccaaggccccgatcaaggttgaccgccgattcggcatgctcctcaagggattctcggcctgggtggagacctctgacatccccactctggaggcccagccaggcgtcacctccgtcaagccggtgcgcgcttacaagccggtcgatgacgacgccaacctggagaccggggccaccgcagctcgcaagaccggactcgacggacgaggcactgtcgtctccatcgtcgacaccggtatcgacatcaagcaccaggacatgcgtctcgacgccgagggcaaggccgccgccaagctcaaggctgctgacgga…	MVLLKGQPSGRGVEKTNLAELSRTISAIQSKAPIKVDRRFGMLLKGFSAWVETSDIPTLEAQPGVTSVKPVRAYKPVDDDANLETGATAARKTGLDGRGTVVSIVDTGIDIKHQDMRLDAEGKAAAKLKAADGFTDKVPYGYNFADRNNNAKDTTASQHGMHVAGIVAANGGADADAVTNGRVNGAAPEAQLLAMKVFSNDPAKSESAYTDDIVAAIEESVRRGADVINMSLGSPDGVDSADQGEALAIANAQHAGVQVIAAAGNDGLSTSTRGDEVDALGLLDNGALGSSAAAPAAWSVASINNAHKIVTAAKATWEGGSAEVGYQQQAGPADLEVHKLWPAGIGKPAQVPAEVKGNWALIERGEISFADKVKNATAKGATGVIIFNNADGGNDIPGM…
Island 20	contig 10_32220 bp	4602	3652	-	Manganese ABC transporter, inner membrane permease protein SitD		atgccactcatcacgtccatcctactgttggccatcgtcacggctgtcacctgctcggtgcccgggatctttctcgtgctgcgccaccagtcgatgctcgtcgacgcgatgtcccacgcggtgctgccgggtatcgccatcggggcgctgctttcagggtcattgaactcccctctgctggttgtcatcgccaccctcatggggttggtggtcgtcattggtgccgagtgcctggcccgcaccggactggtcactggcgatgccaaccaagggctgatcttcccggtactgttctccatcggtgtgatcctgctgtcgacggtgctggcagaggttcacatcgacgagtcgacgattctcgctggcaacatcaacctgcaggcactatcggtgaatcac…	MPLITSILLLAIVTAVTCSVPGIFLVLRHQSMLVDAMSHAVLPGIAIGALLSGSLNSPLLVVIATLMGLVVVIGAECLARTGLVTGDANQGLIFPVLFSIGVILLSTVLAEVHIDESTILAGNINLQALSVNHIVFGTIDIGPITMWKEIVVCAITTIVLFAMRRVLAVATFDPQLARTMGLPVRLTNGILMCLIALTVVVCFDAVGSILVVALMIAPPATALLMARTLRRMVGWTIVVAVVSAVVGFELAKIWDLATSSMMSAVSGVVFLVVLAGTNIATRIRQRSLAKKPAPTEVHPRDSRAVSTKTVPDAVLS
		5545	4604	-	Manganese ABC transporter, inner membrane permease protein SitC		atgagcgccctcgttcttgccgagatcgtgcctgcctcggagttcttcggcagctacacctaccggacgatgctcatcggcacggtcctcatcggattgttctctggcgggctggggtgcctgctctaccagcgcaagcagtccctgttggccgacgtcattggccactccgcgatcgccggggtcgtcggagccttcatcgtgtcgacagcggtgttcaacgtcaacggccgctccatggccaccttgaccatcggcgccgtcatctcctcagccctggcagccctgctggccaacgtcatcagcgcccactcccgggtgagtatcgacgcggcgatggcaatctgcctggcacttttttacggcggtggcatggtcgggctgcgcatcatcgcccag…	MSALVLAEIVPASEFFGSYTYRTMLIGTVLIGLFSGGLGCLLYQRKQSLLADVIGHSAIAGVVGAFIVSTAVFNVNGRSMATLTIGAVISSALAALLANVISAHSRVSIDAAMAICLALFYGGGMVGLRIIAQSTLPNRQGINTYLFGNAATLTTEDNIVILVFGLIAVGVAAFTWRGLTLFIFDPVFATMSGYSGRTVSTILFLVTTTSIVIGVKTVGLVLMIAFAIMPAAAARLWVRHMHTMIVLAAILGAVCGAAGSYLAVCMGRVPTGPVIVVVLFVVFAFSMLFSPHRSLTQIRVSRRRALAAQAEGN
		6291	5542	-	Manganese ABC transporter, ATP-binding protein SitB		atgtcctcacccatatcagcagccctcgaggttgacgacctcaccgtcgcataccaggacaacatcgctctgtcccacaccagcctcagcttgcccacaggtgaggccttggccctccttggccccaatggggctggtaagtccaccctcatgaaggccattctcggactcatccccaccctcaccggatccgtccagatctttgggaagcccctcaaccagatgcgtcgccacatcgggtacatgccgcaggccgctgacgtcgactgggattacccggcgacggtgggagacgtcgtggctcaaggaaccttcgggaggctcgggtggttcaaacgtcccggaactgcagagaagcagatcgtccgggagtcgctggagaccgtcggcattgcgaaa…	MSSPISAALEVDDLTVAYQDNIALSHTSLSLPTGEALALLGPNGAGKSTLMKAILGLIPTLTGSVQIFGKPLNQMRRHIGYMPQAADVDWDYPATVGDVVAQGTFGRLGWFKRPGTAEKQIVRESLETVGIAKYADRHITELSGGQKQRTFMARILAQRPDFLFMDEPFAGVDAASERTLMSVLDMLVSEGKTLVIVHHNLASVADICTWACLLAEGKVVSVGPLAEAFTTETVHTAYGISDDIFTGAR
		7298	6348	-	Manganese ABC transporter, periplasmic-binding protein SitA		atgaagtcctccatccttcgatcggcggctgccgtcgtcgcagcattgaccatggccgccggcatcggtggctgttccaccgagaagtccgactctggatccggcgattccagcaagaaggctctcaacgtcgttgcctccaccggatacctcggagacgccgtccacaacatcgcccctgacgccaaggtcaaggtgctcgtcaagcccggcggcgacccccacacccaggagctctccaccggtgacatcgaggccatcgagaaggccgacgccgtggtctggaccggccatgacatggaacaccacatgatggaccacttcgacaagctcggaaacaagcaggtccccgccgctgaatccatccccaagtctgatctgctcccctgggaggaggac…	MKSSILRSAAAVVAALTMAAGIGGCSTEKSDSGSGDSSKKALNVVASTGYLGDAVHNIAPDAKVKVLVKPGGDPHTQELSTGDIEAIEKADAVVWTGHDMEHHMMDHFDKLGNKQVPAAESIPKSDLLPWEEDGKIEGHDPHVWNSPDNWKYVVTATAKKLGEIDKTNADTYKKNGEAYNKKIDEGKKKAGELFNQIPKDRRILVTGHDAFNYLGKTYGIEIHATDFVSSESEMSAAQMDNLAKLIADKKIKTIFQDNLKNPEAIKHLKEAVAAKGGSVTVSDKPLYADSLGEKAPVDTYLGVFQYNAETITNALK

## Sheet: A2
Supplement table A2: P. avidum-specific CDS that are absent from selected genomes of P. acnes
The P. avidum-specific CDS (i.e. orthologous groups (OGs)) have been identified using a customized script provided here:
The following P. avidum genomes have been used for this comparison: T13, T14, T15, 44067, ATCC 25577, KPL2005, KPL2000, KPL1852, KPL1838
The following P. acnes genomes have been used for this comparison: 266 (IA), 12.1.R1 (IA), KPA171202 (IB), CCUG33950 (II), PMH7 (III)
Coordinates and product annotation is taken from the closed genome of P. avidum 44067.
Coordinates	ID	Product
17678..17124 c	PAVA44067_2120	Pantothenate kinase (EC 2.7.1.33)
20315..19551 c	PAVA44067_0552	UPF0246 protein YaaA
44151..42382 c	PAVA44067_0690	Arsenical pump-driving ATPase (EC 3.6.3.16)
44588..44178 c	PAVA44067_1479	Arsenical resistance operon trans-acting repressor ArsD
44684..45028	PAVA44067_0347	Arsenical resistance operon repressor
46374..46550	PAVA44067_2297	hypothetical protein
79569..79243 c	PAVA44067_1945	hypothetical protein
87752..86667 c	PAVA44067_0182	FIG00945062: hypothetical protein
102683..101127 c	PAVA44067_0965	FIG00944940: hypothetical protein
103168..102680 c	PAVA44067_1650	transmembrane protein, distant homology with ydbS
110384..109011 c	PAVA44067_1418	trypsin-like serine protease
112406..113194	PAVA44067_0077	Peptidase, M23/M37 family
122747..122890	PAVA44067_1726	hypothetical protein
146482..146339 c	PAVA44067_0920	hypothetical protein
147755..148102	PAVA44067_1286	Transcriptional regulator, PadR family
148099..148791	PAVA44067_0607	Putative integral membrane protein
150340..149789 c	PAVA44067_2188	hypothetical protein
150598..152994	PAVA44067_1528	Chitinase (EC 3.2.1.14)
162243..163709	PAVA44067_0537	FIG00945696: hypothetical protein
167766..166207 c	PAVA44067_1854	Osmosensitive K+ channel histidine kinase KdpD (EC 2.7.3.-)
175841..176077	PAVA44067_1288	hypothetical protein
190479..191507	PAVA44067_0322	Glycerol-3-phosphate ABC transporter, permease protein UgpA (TC 3.A.1.1.3)
191504..192403	PAVA44067_2214	Glycerol-3-phosphate ABC transporter, permease protein UgpE (TC 3.A.1.1.3)
192506..193870	PAVA44067_1712	Glycerol-3-phosphate ABC transporter, periplasmic glycerol-3-phosphate-binding protein (TC 3.A.1.1.3)
210934..209429 c	PAVA44067_0375	ErfK/YbiS/YcfS/YnhG family protein
326783..325842 c	PAVA44067_1342	Manganese ABC transporter, inner membrane permease protein SitD
327520..326780 c	PAVA44067_1815	Manganese ABC transporter, ATP-binding protein SitB
328437..327517 c	PAVA44067_2354	Manganese ABC transporter, periplasmic-binding protein SitA
330831..330517 c	PAVA44067_1513	acetyltransferase, GNAT family
331002..330859 c	PAVA44067_1668	hypothetical protein
335411..336607	PAVA44067_0938	cell envelope-related transcriptional attenuator
349909..350061	PAVA44067_0750	hypothetical protein
350415..350020 c	PAVA44067_0782	hypothetical protein
350608..350769	PAVA44067_0998	hypothetical protein
351138..350959 c	PAVA44067_1667	hypothetical protein
389502..388858 c	PAVA44067_1396	FIG00945619: hypothetical protein
394122..394349	PAVA44067_1125	hypothetical protein
417219..416272 c	PAVA44067_0881	FIG00945201: hypothetical protein
420373..421140	PAVA44067_1897	FIG00945989: hypothetical protein
426174..425401 c	PAVA44067_0825	Amino-acid ABC transporter ATP-binding protein
426836..426171 c	PAVA44067_1170	ABC-type amino acid transport system, permease component
427479..426820 c	PAVA44067_0489	ABC transporter membrane-spanning permease - glutamine transport
428432..427503 c	PAVA44067_2312	Lysine-arginine-ornithine-binding periplasmic protein precursor (TC 3.A.1.3.1)
438620..439954	PAVA44067_1330	Aminopeptidase C (EC 3.4.22.40)
442747..443580	PAVA44067_1591	FIG00945522: hypothetical protein
443782..444645	PAVA44067_2100	FIG00945920: hypothetical protein
456295..455969 c	PAVA44067_0841	FIG00945915: hypothetical protein
477011..477988	PAVA44067_1852	FIG00945107: hypothetical protein
495606..496526	PAVA44067_0710	Ribonuclease HI (EC 3.1.26.4)
503614..503405 c	PAVA44067_1965	hypothetical protein
505715..505518 c	PAVA44067_0406	hypothetical protein
513161..513730	PAVA44067_1552	conserved protein (putative ADP-ribose pyrophosphatase)
516712..517941	PAVA44067_0439	Arginine deiminase (EC 3.5.3.6)
520930..521058	PAVA44067_1426	hypothetical protein
560231..561241	PAVA44067_1249	serine protease
568419..568838	PAVA44067_2332	hypothetical protein
572567..571614 c	PAVA44067_1529	FIG00945619: hypothetical protein
572730..574097	PAVA44067_1954	C4-dicarboxylate transporter
576402..575038 c	PAVA44067_0074	3-carboxy-cis,cis-muconate cycloisomerase (EC 5.5.1.2)
581325..581495	PAVA44067_1323	hypothetical protein
597475..595931 c	PAVA44067_1410	FIG00945950: hypothetical protein
598757..598620 c	PAVA44067_0325	hypothetical protein
600295..598790 c	PAVA44067_1702	serine/threonine protein kinase
601911..603245	PAVA44067_1801	possible prolidase (X-Pro dipeptidase) or chlorohydrolase
659115..657997 c	PAVA44067_1775	FIG00945201: hypothetical protein
662422..662958	PAVA44067_2164	FIG00820885: hypothetical protein
663118..664659	PAVA44067_1671	hypothetical protein
669162..668923 c	PAVA44067_1473	hypothetical protein
678323..677076 c	PAVA44067_0704	Tripeptide aminopeptidase (EC 3.4.11.4)
678554..678372 c	PAVA44067_0178	hypothetical protein
684895..684512 c	PAVA44067_1281	hypothetical protein
693679..692885 c	PAVA44067_1197	FIG00945464: hypothetical protein
720312..719440 c	PAVA44067_2241	YpfJ protein, zinc metalloprotease superfamily
730741..731082	PAVA44067_1511	Transcriptional regulator, ArsR family
736003..736590	PAVA44067_0307	peptidase, M23 family
749832..752429	PAVA44067_0326	5'-Nucleotidase domain protein
753699..754538	PAVA44067_2221	GCN5-related N-acetyltransferase, FIGfam019367
789552..790691	PAVA44067_0152	Glycosyltransferase (EC 2.4.1.-)
790688..791338	PAVA44067_2004	1-acyl-sn-glycerol-3-phosphate acyltransferase (EC 2.3.1.51)
842098..839993 c	PAVA44067_0052	Maltodextrin glucosidase (EC 3.2.1.20)
846845..846997	PAVA44067_2056	hypothetical protein
868288..867737 c	PAVA44067_1381	Methylated-DNA--protein-cysteine methyltransferase (EC 2.1.1.63)
874230..874883	PAVA44067_1391	Phosphoglycerate mutase family
879018..878419 c	PAVA44067_0638	FIG00945787: hypothetical protein
915882..916775	PAVA44067_1761	Diacylglycerol kinase-related protein
920970..922868	PAVA44067_2038	Acetolactate synthase large subunit (EC 2.2.1.6)
922870..923376	PAVA44067_0789	Acetolactate synthase small subunit (EC 2.2.1.6)
932031..933452	PAVA44067_2043	3-isopropylmalate dehydratase large subunit (EC 4.2.1.33)
933454..934044	PAVA44067_1904	3-isopropylmalate dehydratase small subunit (EC 4.2.1.33)
950496..951029	PAVA44067_1246	FIG00945731: hypothetical protein
956918..956427 c	PAVA44067_1386	Arsenate reductase (EC 1.20.4.1)
964428..964294 c	PAVA44067_2102	hypothetical protein
998159..997548 c	PAVA44067_2069	hypothetical protein
1003808..1003164 c	PAVA44067_0313	Co/Zn/Cd efflux system component
1004104..1003976 c	PAVA44067_2074	hypothetical protein
1013422..1014915	PAVA44067_1260	carboxypeptidase-related protein
1013469..1013320 c	PAVA44067_1912	hypothetical protein
1037713..1037832	PAVA44067_2284	hypothetical protein
1056969..1056313 c	PAVA44067_0787	hypothetical protein
1057349..1059403	PAVA44067_1220	Type I restriction-modification system, DNA-methyltransferase subunit M (EC 2.1.1.72)
1059598..1060092	PAVA44067_1542	Integral membrane protein
1061213..1060161 c	PAVA44067_0670	ABC transporter (iron.B12.siderophore.hemin) , periplasmic substrate-binding component
1062043..1061210 c	PAVA44067_0131	probable iron ABC transporter, ATP-binding protein( EC:3.6.3.34 )
1063895..1065193	PAVA44067_0628	FIG00545936: hypothetical protein
1065251..1065817	PAVA44067_0986	FIG00544365: hypothetical protein
1065824..1066453	PAVA44067_0367	FIG00546701: hypothetical protein
1075495..1074866 c	PAVA44067_0349	Homoserine O-acetyltransferase (EC 2.3.1.31)
1076718..1075492 c	PAVA44067_0707	Homoserine O-acetyltransferase (EC 2.3.1.31)
1093315..1089830 c	PAVA44067_0403	5-methyltetrahydrofolate--homocysteine methyltransferase (EC 2.1.1.13)
1105535..1104843 c	PAVA44067_1756	Transcription termination protein NusB
1109159..1107168 c	PAVA44067_1929	Lead, cadmium, zinc and mercury transporting ATPase (EC 3.6.3.3) (EC 3.6.3.5); Copper-translocating P-type ATPase (EC 3.6.3.4)
1109604..1109275 c	PAVA44067_1242	transcriptional regulator, ArsR family
1129651..1130160	PAVA44067_0144	acetyltransferase
1154411..1154298 c	PAVA44067_0545	hypothetical protein
1159603..1159406 c	PAVA44067_0067	hypothetical protein
1170225..1170082 c	PAVA44067_2168	hypothetical protein
1170847..1170215 c	PAVA44067_1681	Tryptophan-associated membrane protein
1172343..1170844 c	PAVA44067_0192	Anthranilate synthase, aminase component (EC 4.1.3.27)
1201189..1200662 c	PAVA44067_0772	FIG028593: membrane protein
1201350..1201192 c	PAVA44067_0276	hypothetical protein
1207526..1209013	PAVA44067_2360	Chaperone protein DnaK
1241674..1242735	PAVA44067_0523	putative ABC transport system transmembrane protein
1242769..1243557	PAVA44067_1074	Methionine ABC transporter ATP-binding protein
1277714..1278196	PAVA44067_1914	Carbonic anhydrase (EC 4.2.1.1)
1283795..1284535	PAVA44067_1380	Peptidase E (EC 3.4.11.2)
1284620..1286035	PAVA44067_0734	Putative transport protein
1300152..1297978 c	PAVA44067_0864	Lacto-N-biose phosphorylase (EC 2.4.1.211)
1304630..1304406 c	PAVA44067_1776	hypothetical protein
1363885..1363634 c	PAVA44067_0570	FIG00945295: hypothetical protein
1369814..1369954	PAVA44067_0882	hypothetical protein
1374294..1374067 c	PAVA44067_1502	hypothetical protein
1375361..1374291 c	PAVA44067_1119	Putative transport system permease protein
1387685..1386930 c	PAVA44067_0081	Nudix-related transcriptional regulator NrtR
1387782..1388789	PAVA44067_2147	Quinolinate synthetase (EC 2.5.1.72)
1388782..1390362	PAVA44067_1867	L-aspartate oxidase (EC 1.4.3.16)
1390359..1391249	PAVA44067_0141	Quinolinate phosphoribosyltransferase [decarboxylating] (EC 2.4.2.19)
1409721..1410797	PAVA44067_1572	FIG00945565: hypothetical protein
1431707..1432999	PAVA44067_0602	ABC transporter sugar-binding protein
1433017..1434000	PAVA44067_1764	sugar ABC transporter permeases protein
1433993..1434847	PAVA44067_2260	N-Acetyl-D-glucosamine ABC transport system, permease protein 2
1438783..1439808	PAVA44067_2115	O-succinylbenzoic acid--CoA ligase (EC 6.2.1.26)
1439867..1441072	PAVA44067_0442	Menaquinone-specific isochorismate synthase (EC 5.4.4.2)
1455599..1454745 c	PAVA44067_1558	comE operon protein 1, putative
1465761..1466771	PAVA44067_0669	Beta-lactamase (EC 3.5.2.6)
1473803..1474225	PAVA44067_0055	oxidoreductase
1474336..1475628	PAVA44067_0689	N-acetylmuramoyl-L-alanine amidase (EC 3.5.1.28)
1476689..1476516 c	PAVA44067_0293	hypothetical protein
1477022..1476861 c	PAVA44067_1644	hypothetical protein
1480283..1479651 c	PAVA44067_2153	Phosphoglycerate mutase family
1481450..1481328 c	PAVA44067_0033	hypothetical protein
1488709..1488593 c	PAVA44067_0003	hypothetical protein
1517841..1516831 c	PAVA44067_0251	Putative membrane protein YeiH
1518978..1518520 c	PAVA44067_1453	hypothetical protein
1526836..1525424 c	PAVA44067_2172	Cytochrome c-type biogenesis protein DsbD, protein-disulfide reductase (EC 1.8.1.8)
1539167..1538619 c	PAVA44067_0699	putative universal stress family domain protein
1545392..1545264 c	PAVA44067_1947	hypothetical protein
1559458..1559616	PAVA44067_1007	hypothetical protein
1564195..1566414	PAVA44067_1787	FIG001454: Transglutaminase-like enzymes, putative cysteine proteases
1599097..1598045 c	PAVA44067_0943	Anthranilate phosphoribosyltransferase (EC 2.4.2.18)
1644592..1645980	PAVA44067_0909	ABC transporter, permease protein
1645980..1646690	PAVA44067_0536	Methionine ABC transporter ATP-binding protein
1660083..1659883 c	PAVA44067_1003	hypothetical protein
1673019..1672714 c	PAVA44067_0344	FIG00945080: hypothetical protein
1674125..1673019 c	PAVA44067_1017	N-succinyl-L,L-diaminopimelate desuccinylase (EC 3.5.1.18)
1681295..1681170 c	PAVA44067_0229	hypothetical protein
1681366..1681791	PAVA44067_0633	Phosphinothricin acetyltransferase
1701689..1700682 c	PAVA44067_0189	Lysophospholipase (EC 3.1.1.5); Monoglyceride lipase (EC 3.1.1.23); putative
1702775..1702473 c	PAVA44067_0063	Probable transposase for the insertion element IS2404
1703039..1702803 c	PAVA44067_2281	hypothetical protein
1711734..1712309	PAVA44067_1735	hydrolase, haloacid dehalogenase-like family
1719123..1718497 c	PAVA44067_0034	ThiJ/PfpI family protein
1721935..1722051	PAVA44067_2149	hypothetical protein
1722106..1722510	PAVA44067_0455	hypothetical protein
1722699..1723889	PAVA44067_1136	MloA
1724439..1724170 c	PAVA44067_1480	hypothetical protein
1724669..1724875	PAVA44067_0646	Cold shock protein CspA
1725143..1725358	PAVA44067_0464	hypothetical protein
1726824..1725514 c	PAVA44067_0051	FIG00864634: hypothetical protein
1742855..1742646 c	PAVA44067_0207	FIG00945134: hypothetical protein
1750432..1751322	PAVA44067_1826	Protein rarD
1754057..1754518	PAVA44067_2192	acetyltransferase, GNAT family
1765345..1765521	PAVA44067_1970	hypothetical protein
1768315..1765829 c	PAVA44067_0600	hypothetical protein
1770349..1769801 c	PAVA44067_2283	FIG00945611: hypothetical protein
1770564..1770430 c	PAVA44067_1789	hypothetical protein
1773649..1772450 c	PAVA44067_0905	hypothetical membrane protein
1774107..1773715 c	PAVA44067_1400	ABC transporter ATP-binding protein
1807078..1806047 c	PAVA44067_1593	hypothetical protein
1816086..1814140 c	PAVA44067_0345	FIG00723873: hypothetical protein
1863674..1862646 c	PAVA44067_0221	Adenosylcobinamide-phosphate synthase (EC 6.3.1.10)
1864610..1863999 c	PAVA44067_1273	putative two-component system response regulator
1865713..1864607 c	PAVA44067_2008	sensor histidine kinase
1866493..1865741 c	PAVA44067_1527	putative membrane protein [KO:K01992]
1867398..1866490 c	PAVA44067_0502	Methionine ABC transporter ATP-binding protein
1867506..1868093	PAVA44067_2316	Phosphoglycerate mutase (EC 5.4.2.1)
1884312..1884437	PAVA44067_2067	hypothetical protein
1889947..1891116	PAVA44067_1813	Cystathionine gamma-synthase (EC 2.5.1.48)
1892849..1892601 c	PAVA44067_1078	FIG00945279: hypothetical protein
1895405..1896133	PAVA44067_2073	4-hydroxy-2-oxoglutarate aldolase (EC 4.1.3.16) @ 2-dehydro-3-deoxyphosphogluconate aldolase (EC 4.1.2.14)
1898901..1899026	PAVA44067_2225	hypothetical protein
1902226..1902690	PAVA44067_0569	PTS system, galactitol-specific IIA component (EC 2.7.1.69)
1934776..1936653	PAVA44067_0096	Dihydroxy-acid dehydratase (EC 4.2.1.9)
1936665..1938188	PAVA44067_0340	Threonine dehydratase biosynthetic (EC 4.3.1.19)
1957911..1957195 c	PAVA44067_0356	FIG00945946: hypothetical protein
1969081..1969617	PAVA44067_1264	hypothetical protein
1969766..1970482	PAVA44067_1930	N-acetylmannosamine-6-phosphate 2-epimerase (EC 5.1.3.9)
1984642..1984755	PAVA44067_1481	hypothetical protein
2004354..2003329 c	PAVA44067_1025	FIG00945809: hypothetical protein
2060825..2058147 c	PAVA44067_2203	FIG00945808: hypothetical protein
2063238..2063354	PAVA44067_2176	hypothetical protein
2068812..2071346	PAVA44067_1551	Malto-oligosyltrehalose synthase (EC 5.4.99.15)
2071616..2073097	PAVA44067_2267	Malto-oligosyltrehalose trehalohydrolase (EC 3.2.1.141)
2073477..2073307 c	PAVA44067_0565	hypothetical protein
2074643..2076025	PAVA44067_0826	Undecaprenyl-phosphate galactosephosphotransferase (EC 2.7.8.6)
2076519..2076641	PAVA44067_1547	hypothetical protein
2076638..2077321	PAVA44067_1186	N-Acetylneuraminate cytidylyltransferase (EC 2.7.7.43)
2077363..2079627	PAVA44067_0233	N-acetylneuraminate synthase (EC 2.5.1.56)
2079627..2080670	PAVA44067_2206	Glycosyl transferase, group 1
2080667..2082835	PAVA44067_1317	Glycosyltransferase
2083171..2083983	PAVA44067_1780	ExoV domain protein
2084295..2085227	PAVA44067_2289	glycosyl transferase, group 2 family protein( EC:2.4.1.- )
2085231..2087123	PAVA44067_0385	Phospholipid-lipopolysaccharide ABC transporter
2089266..2088142 c	PAVA44067_0590	Glycosyltransferase (EC 2.4.1.-)
2090638..2089589 c	PAVA44067_1112	hypothetical protein
2091636..2090635 c	PAVA44067_0721	FIG01028952: hypothetical protein
2092906..2091725 c	PAVA44067_1271	hypothetical protein
2094543..2092966 c	PAVA44067_2138	Tyrosine-protein kinase Wzc (EC 2.7.10.2)
2095972..2094755 c	PAVA44067_0278	hypothetical protein
2097020..2096154 c	PAVA44067_1661	Glucose-1-phosphate thymidylyltransferase (EC 2.7.7.24)
2097198..2097064 c	PAVA44067_0094	hypothetical protein
2098933..2099931	PAVA44067_1430	dTDP-glucose 4,6-dehydratase (EC 4.2.1.46)
2099928..2101319	PAVA44067_1613	dTDP-4-dehydrorhamnose 3,5-epimerase (EC 5.1.3.13) / dTDP-4-dehydrorhamnose reductase (EC 1.1.1.133)
2101319..2102035	PAVA44067_1019	hypothetical protein
2102029..2102286	PAVA44067_0448	hypothetical protein
2102411..2103250	PAVA44067_2110	hypothetical protein
2103247..2103516	PAVA44067_1116	hypothetical protein
2103522..2104100	PAVA44067_0407	putative Protein-tyrosine-phosphatase( EC:3.1.3.48 )
2117732..2116443 c	PAVA44067_2177	Predicted galacto-N-biose-/lacto-N-biose I ABC transporter, periplasmic substrate-binding protein
2122360..2121806 c	PAVA44067_0630	hypothetical protein
2129725..2129922	PAVA44067_1720	Glycerate kinase (EC 2.7.1.31)
2157839..2156595 c	PAVA44067_1642	Teichuronic acid biosynthesis protein TuaE, putative secreted polysaccharide polymerase
2158969..2157836 c	PAVA44067_2083	Glycosyltransferase (EC 2.4.1.-)
2174712..2173441 c	PAVA44067_0415	hypothetical protein
2176148..2174775 c	PAVA44067_1885	Glycosyltransferase (EC 2.4.1.-)
2176245..2177483	PAVA44067_1368	Tyrosine-protein kinase Wzc (EC 2.7.10.2)
2178977..2177619 c	PAVA44067_2232	FIG00945794: hypothetical protein
2188030..2188167	PAVA44067_0784	hypothetical protein
2197743..2196973 c	PAVA44067_1939	Hydroxyethylthiazole kinase (EC 2.7.1.50)
2256414..2256551	PAVA44067_2264	hypothetical protein
2260996..2261115	PAVA44067_0513	hypothetical protein
2263207..2264007	PAVA44067_1001	Ribose operon repressor
2266196..2267053	PAVA44067_1716	N-Acetyl-D-glucosamine ABC transport system, permease protein 2
2285863..2285750 c	PAVA44067_0118	hypothetical protein
2286712..2285960 c	PAVA44067_1961	Glutamine transport ATP-binding protein GlnQ (TC 3.A.1.3.2)
2288172..2286709 c	PAVA44067_1468	Glutamine transport system permease protein GlnP (TC 3.A.1.3.2)
2312479..2312613	PAVA44067_0236	hypothetical protein
2312927..2313373	PAVA44067_0985	Ribonuclease P protein component (EC 3.1.26.5)
2344298..2344185 c	PAVA44067_0766	hypothetical protein
2362455..2361424 c	PAVA44067_0002	Ribose operon repressor
2362610..2363950	PAVA44067_0824	Alpha-N-arabinofuranosidase (EC 3.2.1.55)
2389163..2388387 c	PAVA44067_0497	hypothetical protein
2389180..2389326	PAVA44067_0132	hypothetical protein
2397183..2396401 c	PAVA44067_0371	D-serine/D-alanine/glycine transporter
2409033..2409158	PAVA44067_1640	hypothetical protein
2409308..2410042	PAVA44067_0852	hypothetical protein
2410179..2410895	PAVA44067_0198	hypothetical protein
2425195..2422586 c	PAVA44067_0972	DNA double-strand break repair Rad50 ATPase
2437759..2438079	PAVA44067_0031	Transcriptional regulator in glycyl-tRNA synthetase containing cluster
2438063..2438386	PAVA44067_1871	Unnamed protein product
2440922..2441410	PAVA44067_2336	hypothetical protein
2462099..2456805 c	PAVA44067_0026	Protease
2466049..2464682 c	PAVA44067_1753	dicarboxylic acid transporter PcaT
2471077..2470127 c	PAVA44067_0995	Manganese ABC transporter, inner membrane permease protein SitD
2472020..2471079 c	PAVA44067_1649	Manganese ABC transporter, inner membrane permease protein SitC
2472766..2472017 c	PAVA44067_1139	Manganese ABC transporter, ATP-binding protein SitB
2473773..2472823 c	PAVA44067_0435	Manganese ABC transporter, periplasmic-binding protein SitA
2474741..2475670	PAVA44067_2054	Prephenate dehydratase (EC 4.2.1.51)
2485145..2484870 c	PAVA44067_1061	hypothetical protein
2491317..2491045 c	PAVA44067_1503	conserved hypothetical protein
2498513..2498304 c	PAVA44067_0521	hypothetical protein
2504170..2502275 c	PAVA44067_1599	Malto-oligosyltrehalose trehalohydrolase (EC 3.2.1.141)
2512148..2513317	PAVA44067_1739	Cystathionine beta-lyase, type II (EC 4.4.1.8)
2517421..2518050	PAVA44067_0459	Galactoside O-acetyltransferase (EC 2.3.1.18)

## Sheet: A3
Supplement table A3: P. acnes-specific CDS that are absent from genomes of P. avidum
The P. acnes-specific CDS (i.e. orthologous groups (OGs)) have been identified using a customized script provided here:
The following P. acnes genomes have been used for this comparison: 266 (IA), 12.1.R1 (IA), KPA171202 (IB), CCUG33950 (II), PMH7 (III)
The following P. avidum genomes have been used for this comparison: T13, T14, T15, 44067, ATCC 25577, KPL2005, KPL2000, KPL1852, KPL1838
Locus ID and annotation is taken from the genome of P. acnes KPA171202
Coordinates	ID	Product
16214..15246 c	PPA0012	L-lactate dehydrogenase
30784..31542	PPA0031	transcriptional regulator
32895..32158 c	PPA0032	hypothetical protein
95524..94313 c	PPA0084	transcriptional regulator, Rok family
95889..97232	PPA0085	periplasmic protein
97276..98211	PPA0086	putative permease protein
98211..99092	PPA0087	permease protein
99230..100351	PPA0088	putative transcriptional regulator
100341..102530	PPA0089	conserved protein, glycosyl hydrolase family
134788..135018	PPA0111	hypothetical protein
136897..135938 c	PPA0113	hypothetical protein
145165..145689	PPA0120	hypothetical protein
154728..156065	PPA0129	hypothetical membrane spanning protein
157288..156026 c	PPA0130	putative glycosyl transferase
157556..158683	PPA0131	putative glycosyl transferase
158680..160002	PPA0132	hypothetical membrane spanning protein
160752..159976 c	PPA0133	hypothetical protein
175105..176364	PPA0146	hypothetical protein
176483..177598	PPA0147	putative glycosyl transferase
191084..190665 c	PPA0159	hypothetical protein
204847..205509	PPA0170	putative ABC transporter
214889..213336 c	PPA0177	putative aminoacid permease
251520..250798 c	PPA0201	hypothetical protein
305982..307010	PPA0251	hypothetical protein
317911..318549	PPA0264	hypothetical protein
318756..319277	PPA0266	hypothetical protein
319307..319759	PPA0267	hypothetical protein
338501..337947 c	PPA0288	conserved protein
339231..338575 c	PPA0289	putative two component response regulator
340543..339311 c	PPA0290	putative two-component sensor kinase
340694..341314	PPA0291	hypothetical protein
361341..361973	PPA0310	hypothetical protein
388651..387764 c	PPA0337	siderophore-interacting protein
413100..412642 c	PPA0365	putative PTS system
419998..419351 c	PPA0371	KHG/KDPG aldolase
432761..432979	PPA0385	hypothetical protein
457517..458101	PPA0413	putative permease
459502..460122	PPA0416	two-component system response regulator
461102..460395 c	PPA0417	conserved protein, phosphoglycerate mutase family protein
461019..462047	PPA0418	cobalamin biosynthesis CobD/CbiB protein
470958..472022	PPA0425	FecCD-family membrane transport protein
472019..472810	PPA0426	Fe uptake system permease
492808..491219 c	PPA0446	putative sugar-specific permease
501842..501099 c	PPA0455	GntR-family transcriptional regulator
502057..503046	PPA0456	carbohydrate kinase
502890..503930	PPA0457	conserved protein
503927..504799	PPA0458	putative myo-inositol catabolism protein IolB
507159..506845 c	PPA0460	hypothetical protein
513559..514770	PPA0466	putative myo-inositol 2-dehydrogenase
514880..516526	PPA0467	putative sugar transporter YfiG
518116..519183	PPA0469	putative myo-inositol 2-dehydrogenase
548488..547811 c	PPA0497	putative component of anaerobic dehydrogenase
548970..548485 c	PPA0498	molybdenum cofactor biosynthesis protein
550270..548936 c	PPA0499	molybdenum cofactor biosynthesis protein
550689..550267 c	PPA0500	molybdopterin synthase MoaE
550929..550690 c	PPA0501	putative molybdopterin converting factor
551972..550932 c	PPA0502	molybdenum cofactor biosynthesis enzyme
552215..552643	PPA0503	putative molybdopterin-binding protein
552649..553419	PPA0504	putative molybdate-binding protein precursor
553543..555357	PPA0505	ABC transporter, putative molybdenum transport system
556726..556013 c	PPA0507	nitrate reductase gamma subunit
557394..556723 c	PPA0508	nitrate reductase delta subunit
558919..557396 c	PPA0509	nitrate reductase beta chain
562656..558919 c	PPA0510	nitrate reductase alpha chain
564030..562714 c	PPA0511	nitrate/nitrite transporter
564217..564891	PPA0512	hypothetical protein, putative molybdopterin-guanine dinucleotide biosynthesis protein A
565188..565688	PPA0513	molybdenum cofactor biosynthesis protein
565858..566133	PPA0514	hypothetical protein, putative molybdopterin-guanine dinucleotide biosynthesis protein
571875..571030 c	PPA0518	putative molybdopterin biosynthesis protein MoeB
572705..571872 c	PPA0519	thiazole biosynthesis protein ThiG
574270..573023 c	PPA0520	FAD dependent oxidoreductase
585914..587191	PPA0532	hypothetical protein
587227..587796	PPA0533	hypothetical protein
587816..588412	PPA0534	hypothetical protein
598443..598973	PPA0544	hypothetical protein
639102..638635 c	PPA0577	conserved protein
640391..639165 c	PPA0578	transporter, putative fucose permease
641010..641438	PPA0580	stress-induced protein
681085..680534 c	PPA0618	hydrolase, putative isochorismatase
682545..681082 c	PPA0619	transport-protein, putative permease for cytosine/purines
690107..689607 c	PPA0624	N-acetyltransferase
697293..698423	PPA0632	glycine amidinotransferase
698547..699608	PPA0633	conserved protein, putative permease
701540..700932 c	PPA0635	putative regulator
701664..702743	PPA0636	succinyl-diaminopimelate desuccinylase
702788..703093	PPA0637	hypothetical protein
709797..708223 c	PPA0644	endoglycoceramidase
751985..750294 c	PPA0684	sialidase B
755980..754448 c	PPA0686	sialic acid transporter
757492..756689 c	PPA0687	CAMP factor
777147..774709 c	PPA0704	hypothetical protein
820556..818343 c	PPA0746	putative protease
856313..857716	PPA0779	conserved protein, putative for Fe-transport
890633..891796	PPA0810	hypothetical protein
972470..973321	PPA0894	ComE operon protein 1
984221..985837	PPA0903	menaquinone biosynthesis protein
987165..985810 c	PPA0904	isochorismate synthetase, enterochelin biosynthesis
1000123..999077 c	PPA0918	putative zinc-binding sorbitol dehydrogenase
1002059..1000152 c	PPA0919	PTS system, mannitol-specific IIABC component
1044380..1043400 c	PPA0960	putative luciferase-like monooxygenase
1075289..1076197	PPA0990	endo-beta-N-acetylglucosaminidase H
1077818..1077237 c	PPA0993	pyrazinamidase/nicotinamidase
1162863..1162195 c	PPA1067	conserved hypothetical protein
1163084..1164460	PPA1068	tryptophanase
1164465..1165919	PPA1069	aromatic amino acid transport protein
1190360..1189749 c	PPA1098	molecular chaperone
1225208..1225525	PPA1127	hypothetical protein
1225522..1226211	PPA1128	hypothetical protein
1236477..1238549	PPA1137	putative beta-lactamase class C
1241275..1242834	PPA1142	PTS system, sucrose-specific IIBC component
1243274..1244209	PPA1144	putative N-acetylglucosamine kinase
1244212..1245216	PPA1145	hypothetical protein
1245213..1246643	PPA1146	beta-glucosidase
1246671..1246982	PPA1147	PTS system, lichenan-specific IIB component
1248298..1248618	PPA1149	PTS cellobiose-specific component IIA
1273628..1273038 c	PPA1171	acetyltransferase
1295058..1295843	PPA1188	putative NusB-family protein
1304295..1305065	PPA1197	hypothetical protein
1320617..1319703 c	PPA1211	sugar kinase, ribokinase family
1321692..1320619 c	PPA1212	conserved hypothetical protein
1323112..1321679 c	PPA1213	L-fucose permease
1323762..1323109 c	PPA1214	deoxyribose-phosphate aldolase
1325003..1323864 c	PPA1215	putative sugar-binding domain
1327111..1328370	PPA1218	homoserine acetyltransferase
1337540..1336629 c	PPA1228	cation-efflux transport protein
1337956..1337537 c	PPA1229	putative transcription regulator
1338905..1338171 c	PPA1230	hypothetical protein
1388969..1388712 c	PPA1279	hypothetical protein
1389631..1388966 c	PPA1280	plasmid partition protein ParA
1393247..1392027 c	PPA1284	conserved protein
1395143..1393836 c	PPA1285	conserved protein, putative biotin carboxylase
1397579..1395840 c	PPA1287	non-ribosomal peptide synthetase
1400898..1397602 c	PPA1288	surfactin synthetase subunit 1
1406422..1405625 c	PPA1293	hypothetical protein, putative ribonuclease E
1408121..1406415 c	PPA1294	hypothetical protein
1410051..1409266 c	PPA1297	hypothetical protein
1410174..1410755	PPA1299	hypothetical protein
1410818..1411315	PPA1300	hypothetical protein
1413304..1413666	PPA1305	hypothetical protein
1442125..1443633	PPA1326	L-asparagine permease
1462863..1462006 c	PPA1340	CAMP factor
1469172..1468648 c	PPA1345	hypothetical protein
1478410..1479120	PPA1355	conserved protein, DUF805
1511830..1511609 c	PPA1393	hypothetical protein
1536889..1537506	PPA1416	hypothetical transmembrane protein
1566351..1566692	PPA1449	conserved HicB family protein
1566814..1567065	PPA1450	hypothetical protein
1598652..1598326 c	PPA1479	conserved protein
1601676..1602182	PPA1483	sorbitol operon activator
1602266..1602844	PPA1484	PTS system enzyme II sorbitol-specific factor
1602846..1603895	PPA1485	PTS system, glucitol/sorbitol-specific IIBC component
1603923..1604291	PPA1486	PTS system, glucitol/sorbitol-specific IIA component
1604288..1604587	PPA1487	PTS HPr component
1604590..1605963	PPA1488	arabinose operon protein AraM
1628289..1627444 c	PPA1505	acetyltransferase family protein
1630339..1629620 c	PPA1507	putative transcriptional regulator
1779451..1779792	PPA1635	transcriptional regulator, PadR family
1791526..1792959	PPA1644	serine/threonine protein kinase
1794265..1796091	PPA2356	hypothetical protein
1815622..1816500	PPA1662	lysozyme M1 precursor
1820561..1820818	PPA1667	hypothetical protein
1860162..1860533	PPA1706	hypothetical protein
1886088..1885186 c	PPA1729	ribonuclease H
1904603..1903638 c	PPA1744	hypothetical protein
1925432..1925716	PPA1763	conserved protein
1935826..1935137 c	PPA1771	hypothetical protein
1939147..1938143 c	PPA1774	hypothetical protein
1940061..1939267 c	PPA1775	hypothetical protein
1954463..1952124 c	PPA1789	putative ABC transporter-associated permease
1955203..1954463 c	PPA1790	ABC transporter ATP-binding protein
2003435..2002227 c	PPA1837	conserved membrane protein, putative permease
2004411..2003665 c	PPA1839	glycerophosphoryl diester phosphodiesterase
2099382..2099867	PPA1939	RoxP
2118102..2116246 c	PPA1955	hypothetical protein
2119399..2118266 c	PPA1957	transcriptional regulator, ROK family
2119541..2121193	PPA1958	hypothetical protein
2123055..2124377	PPA1961	sugar-binding periplasmic protein
2183249..2181891 c	PPA2009	putative aerotaxis sensor receptor
2194985..2196343	PPA2022	branched-chain amino acid transport permease
2211100..2210243 c	PPA2036	lipase/acylhydrolase with GDSL-like motif
2221814..2220639 c	PPA2047	hypothetical protein
2252696..2252307 c	PPA2073	conserved protein
2252920..2252693 c	PPA2075	conserved protein (putative plasmid stability protein)
2275778..2275533 c	PPA2098	ABC transporter ATP-binding protein
2276300..2276025 c	PPA2099	ABC transporter transmembrane region
2276873..2276577 c	PPA2101	hypothetical protein
2278033..2278341	PPA2104	transposase fragment
2282435..2281998 c	PPA2107	hypothetical membrane-spanning protein
2290050..2291243	PPA2116	trypsin-like serine protease
2300494..2301105	PPA2126	hypothetical membrane-spanning protein
2302311..2303528	PPA2127	hypothetical protein, putative adhesion or S-layer protein
2309421..2310395	PPA2132	hypothetical membrane-associated protein
2320819..2321400	PPA2141	hypothetical protein
2345577..2343607 c	PPA2164	putative beta-N-acetylglucosaminidase precursor
2377648..2377920	PPA2194	hypothetical protein
2391776..2392516	PPA2209	conserved protein
2392803..2394194	PPA2210	hypothetical protein, putative adhesion or S-layer protein
2395829..2394342 c	PPA2211	purine cytosine permease-like protein
2397534..2396185 c	PPA2212	putative electron transfer flavoprotein-quinone oxidoreductase (FixC protein)
2398430..2397552 c	PPA2213	putative electron transfer flavoprotein, carnitine metabolism (FixB protein)
2399224..2398463 c	PPA2214	putative electron transfer flavoprotein (FixA protein)
2400499..2399333 c	PPA2215	putative L-carnitine dehydratase
2401685..2400537 c	PPA2216	acyl-CoA dehydrogenase
2402675..2401911 c	PPA2217	transcriptional regulator (IclR family)
2442667..2445273	PPA2258	conserved protein, putative ATPase involved in DNA repair
2471350..2473668	PPA2280	D-ornithine aminomutase E component
2473674..2475104	PPA2281	methylaspartate mutase
2475101..2476189	PPA2282	amino acid racemase
2476228..2477703	PPA2283	D-serine/D-alanine/glycine transporter
2484814..2485641	PPA2289	hypothetical protein
2559820..2559563 c	PPA2352	ribonuclease P protein component
