# Supplementary material for: Propionibacterium avidum as an Etiological Agent of Prosthetic Hip Joint Infection
Source: PLoS One. 2016 Jun 29;11(6):e0158164. doi: 10.1371/journal.pone.0158164 (PMC4927178; doi:10.1371/journal.pone.0158164)
Supplement: S2 File — CDS specific to subcluster A, B and C of P. avidum (compared to the other subclusters A, B and C). (XLSX) [file pone.0158164.s002.xlsx]

## Sheet: B1 A_specific OGs
Supplement table B1: CDS specific to subcluster A of P. avidum (compared to the other subclusters B and C)
Subcluster A contains the strains: T13, T14, T15, 44067. Annotation for each orthologous group (OG) is taken from strain 44067.
Coordinates	ID	Product	protein sequence
364234..364860	PAVA44067_0701	Cytochrome c-type biogenesis protein DsbD, protein-disulfide reductase (EC 1.8.1.8)	MWFWVLVTCYWALVWRTPVWDIDDLYFATRSGTPSGRIDWADFARLTVYDLGERNGRFSDMMVQLVMAMGGWIRVPLVLSSLSTSLALWLMMRALIRDLRGVVSPGVDLLAGVGAFLVPMTLIGIEPNMGGDTIMFIAANIGYMWGLALGIVSILLLWSQRGPNVDHGWVLWVAVALVMVVAGNTARMGMPGLWARSRRLGGRTRTRK
364881..365735	PAVA44067_1853	Cytochrome c-type biogenesis protein DsbD, protein-disulfide reductase (EC 1.8.1.8)	MSFVVHSVSHSLTNYPVVFFAIMLSVIVMCLVVMKRGFHRRAIGILLALFCVASVGLAATSLRVVTVLARRKLVGDIRLYLSATGLLVGVCFSVVMVILVVLTVMVARIPGCGMVGVSTGAAFGYYALPMIQGSPGGRTSFLSLVVFTMSALVWTWAAVGLAQRGTNQVDGGASSMESGGRLAAATPGSQLAMVLVTIATAACLGTGLQGAWGMLQGATINGSVWRQVNAQVDLVRRGERDTVVVPKALPAPDWLPDYAGQRGSVVDGLHQYYDLPKNVTAVRR
1414057..1412846 c	PAVA44067_0157	putative Na+ efflux ABC transporter, permease component	MTNTSAAWRLVAAREIGIKLRDKGFIISMIITVLLIVAIPVVSSIISSNHDHDSVVVTDDKAAAVVKVAQRDLAAKGSVDKIEVVRAADEDEAHRKLQDDDNTVYLHEEDGQWHLDGYEKTPSADGSSTGIMERAVAITAVADNAEAAGVDASAMAKGMSLQTGQVKPSDGTSEAVGYTLAIVFSILFMMSAITYGVMIANSVVEEKQSRIVEILLTGVPARQLLIGKIIGNTVLAVGQLIIICGMSMLAVSFSHWSDIITVAMSWSVVWFLLFFLVGFVALASLYAAAGSMASRNEDLQNTASPLMYLIMIIYFWVVFSMSSPDGLSSRIGSYVPIASVIFMPLRMLGHRAGWWEPIISIIVTLVFTVFAVLAGERIYRRSILQTNGRVSFKNAWKQN…
1414986..1414054 c	PAVA44067_0044	ABC transporter, ATP-binding protein	MIDTDMRRREPVSIRVDELTRTFGDLVAVDHLNFEIPSGRMTGFVGANGAGKTTTMRMIVGVLEPTSGQVLWSGRPITAEDRRTVGYMPEERGLYPKQPVIDQLVYLARIKGASARMARTEAMEYLERFGLADRAREQVQKLSLGNQQRVQVTASLLADPVALILDEPFSGLDPVAVDAMADVLREKTAQGVAVLFSSHQLDLVDRLCDRMIIMHEGRMVANGTIEELREAGPRRHRVEARDDLGWLRSLPGLTVVDVDGTTALVEFPDPTQVDRLLDVIVTESMNRGGLVELTHLRPSLGEIYREVAQS
1415727..1415071 c	PAVA44067_1065	putative two-component system response regulator	MRVVLVDDQKLVRQGFRLILAVEPDITVVGEAANGSEGVDVVRETAPDIVLMDVQMPIMDGIEATAKIREFSDVKIVILTTFDRDDYLFDGLDAGASGFMLKNADAESLVAGLRQVADGHALLAPEVTRRVIARSVHQGRTVTGRGVEQLTAREIEVATLVARGLSNAEIAEELIVSEATVKTHVSNCLMKCDLRDRVQLVALAYESGLIRVGEFSRD
1417037..1415727 c	PAVA44067_1584	two-component system sensor kinase	MSFMAMDDLWRRRVPEQKGWQIPGVGFLPAVDVLVGVLVALAVGAGGLLLAALQVRLDTLGAADVIVVMVLAVAVSFRRVVPIASAAVMTLVWIIGTYTTPYVATNWVSTLAFFFSYYSLMVWVRTRRIAWGSMLAVFVVIMGWVAVMVAFGRSLTEQLKIINPDGNGEGVIYLVLTYVIVNVTFVVGAALVGQVSWLWARDLAEVRRQAATIERQRTQLAEQAVLDERLRIAREMHDSVAHHVSVVGIHAAGARRALDVGPGLAREALAIVESESREAVTEMRSLLGSLRAGDESRARLGLTDLDRLCDGQRRASVRLLRVGDDSMVGPLLGHTCYRIVQESLNNVEGHSSATEVTVSVRCSEDEVEVEVTDNGRPIRSAPSTGVGIVGMSERVEALG…
1653214..1652696 c	PAVA44067_0388	Dipeptide transport system permease protein DppC (TC 3.A.1.5.2)	MSETDAAPDVPVAGDLLPGDRLSSIGDETTSAPVAAIDTDSGRVVPGGVWSRLRHNGSAMFGAVVVVLTILVAILATPINRAMDLDPYSYDLSALNASGLPSGAMGGISAAHPFGVEPQTGRDLFAIVVEGTRTSFLIGMGATILSMAIAIIVGGDGWVLRWLVGRIGVSWH
1703435..1704724	PAVA44067_1488	Tyrosine-protein kinase Wzc (EC 2.7.10.2)	MSGMVLGGAVGEDGIAGGVLGIGRLHGYFHPIRDGLAHPSNTLDPTQPLATAHSYRLFRDPATTIARNIANSVISESSKQVKSLEGKNSPVQVVMMTPADLSQAKKAPSPAKYIIAGLLAGIILGYAIALIRHLADRRIHTTDDITDRIEKPIFATIPTSSTIETLSTDLTDDFKAAEAIRKLRTNLRYALIDSTSKVILVTSSVMGEGKSSVAGNLAKVMALAGDDVILIDADLRRPKVQKNFDLDDGLGLPEVLIGAAPLDQALRTTPTTDLSVLPCTDTPPNPSELLGSEHMSELLSFLAQDHVVIVDAPPVLPVTDSVILSQLADTVIVVAQVGHTTVDQVESAVSSIENAGGMVSGIVLNRADSSKLSHLRYGESAYGYGYTKYDSDYSSSPAT…
2004512..2005123	PAVA44067_0484	Ammonium transporter	MTIDTMTPLFEIDAGDTAWVLASASLVLFMTPMLAFFYGGMVRAKGVLNMLMMNVVAMGTIGVLWVVCGYSMAFGDPQWGGLIGNPAQYFELHGVMGTEVGTIPGFVFVAFQSAFAIIATALVCGAVCALAVSLKYRFSYDDSLDVVGVHMVGGFLGTVLIGFLADPHAMAEGASASLEANGAGLFLGGNGKLPGSRSSVPSR
2005120..2005383	PAVA44067_0150	Ammonium transporter	MMAYSFVVSGLIGLVIKKTMGIRVSTAEELRGIDLVEHAESGYDFSSVRYSSLVLPKAHAHHEDAPRPDGKPARATDTTADKEEISA
2399947..2399426 c	PAVA44067_0616	2,4-diaminopentanoate dehydrogenase (EC 1.4.1.12)	MLASTPDSSSTTPEEFKAGVADGSIVGHVGFPESIRLLSDALGLGVDSVEQNIEPIIAKVARPARDRTVEPGQVAGCNHTAVGRRGDQEVIRLIHPQQVAPEAEGQETGDFITITGVPDISMSTGPEIAGGKATAGICVNTIPRIVAATPGLKRIIDLPSPCALMGPSAYERR
2400565..2401575	PAVA44067_1765	putative AsnC-family transcriptional regulatory protein	MYEELDRRLVNVLQIDPRATWAKVGKVLGMSPTTVAHRWQRLVDDGIAWITACPNLDQQMTAIVEVDCHTESLPQVIKTLCANPMIVSVDETTGDRDLLLTVVAPDLPTLSDMVIDWICGLRGVHGSRSALVTSVVIGSDSWRINALTKSEKTLARGPQPGELWMLPPDDLDRELAQLLAADGRASATSLARTLDIPASTLHRRLQKLLTNRKIQLRCDVSPELGGWNLECTWTATIPLNHKTRVLELLRQQPALRSCMWITGNNNLRVNFRVERQNGIGMIESAIAEAIPGLAPAETIVYMRSHKSMGWILGRTGRATGEFICPPLIGDHERGDH

## Sheet: B2 B_specific_OGs
Supplement table B2: CDS specific to subcluster B of P. avidum (compared to the other subclusters A and C)
Subcluster B contains the strains: ATCC25577, KPL2000, KPL2005. Annotation for each orthologous group (OG) is taken from strain KPL2000.
Coordinates	ID	Product
726443..727615	PAVBKPL0_0005	2,4-diaminopentanoate dehydrogenase (EC 1.4.1.12)
344431..343775 c	PAVBKPL0_0064	Nitric-oxide reductase (EC 1.7.99.7), quinol-dependent
2340383..2339442 c	PAVBKPL0_0377	conserved hypothetical phage AbiD protein
703091..701688 c	PAVBKPL0_0380	major facilitator superfamily permease
709245..710405	PAVBKPL0_0437	Mobile element protein
699814..698678 c	PAVBKPL0_0553	Mobile element protein
2363929..2364093	PAVBKPL0_0442	hypothetical protein
2363240..2363371	PAVBKPL0_0526	hypothetical protein
709283..709161 c	PAVBKPL0_0538	hypothetical protein
699800..699922	PAVBKPL0_2276	hypothetical protein
873713..872238 c	PAVBKPL0_0554	Choline-sulfatase (EC 3.1.6.6)
1309172..1309053 c	PAVBKPL0_0566	hypothetical protein
1430443..1430258 c	PAVBKPL0_0687	hypothetical protein
700778..700215 c	PAVBKPL0_0740	Transposon Tn21 resolvase
708304..707045 c	PAVBKPL0_0754	FIG00830864: hypothetical protein
229696..228077 c	PAVBKPL0_0775	Cytochrome c-type biogenesis protein DsbD, protein-disulfide reductase (EC 1.8.1.8)
343354..343512	PAVBKPL0_1120	hypothetical protein
2555350..2555180 c	PAVBKPL0_1176	hypothetical protein
709008..708889 c	PAVBKPL0_1189	Mobile element protein
2147773..2147991	PAVBKPL0_1200	hypothetical protein
705129..703084 c	PAVBKPL0_1307	hypothetical protein
699963..700133	PAVBKPL0_1411	hypothetical protein
2449792..2448539 c	PAVBKPL0_1501	Sialidase (EC 3.2.1.18)
1307667..1307281 c	PAVBKPL0_1631	hypothetical protein
708475..708630	PAVBKPL0_1954	hypothetical protein
2044145..2043099 c	PAVBKPL0_1958	Polyphosphate kinase 2 (EC 2.7.4.1)
701096..701335	PAVBKPL0_2124	hypothetical protein
748236..748568	PAVBKPL0_2126	ABC-2 type transporter
705277..705137 c	PAVBKPL0_2366	hypothetical protein

## Sheet: B3 C_specific_OGs
Supplement table B3: CDS specific to subcluster C of P. avidum (compared to the other subclusters A and B)
Subcluster C contains the strains: KPL1852, KPL1838. Annotation for each orthologous group (OG) is taken from strain KPL1838.
Coordinates	ID	Product
1208032..1208841	PAVCKPL38_0006	ROK
663825..663478 c	PAVCKPL38_0010	2-amino-4-ketopentanoate thiolase, alpha subunit
1828027..1827761 c	PAVCKPL38_0053	Ribosomal protein S12p Asp88 (E. coli) methylthiotransferase
1184280..1184459	PAVCKPL38_0090	hypothetical protein
1698558..1698716	PAVCKPL38_0137	hypothetical protein
628526..628332 c	PAVCKPL38_0150	Mobile element protein
2453738..2453184 c	PAVCKPL38_0169	Abortive infection bacteriophage resistance protein
628525..628731	PAVCKPL38_0204	hypothetical protein
787524..787399 c	PAVCKPL38_0232	hypothetical protein
425142..424183 c	PAVCKPL38_0249	Di-/tripeptide transporter
785807..786034	PAVCKPL38_0276	hypothetical protein
17706..18647	PAVCKPL38_0293	Mobile element protein
876729..875788 c	PAVCKPL38_1866	Mobile element protein
1687190..1687891	PAVCKPL38_0311	Trehalose synthase (EC 5.4.99.16)
1226984..1226244 c	PAVCKPL38_0326	ABC-2 type transporter
1232482..1233456	PAVCKPL38_0469	Vitamin B12 ABC transporter, B12-binding component BtuF
1230743..1231006	PAVCKPL38_0502	hypothetical protein
228066..228914	PAVCKPL38_0621	PTS system, glucose-specific IIA component
2134742..2134356 c	PAVCKPL38_0643	hypothetical protein
140694..140521 c	PAVCKPL38_0670	hypothetical protein
664625..663837 c	PAVCKPL38_0703	2,4-diaminopentanoate dehydrogenase (EC 1.4.1.12)
2335868..2336398	PAVCKPL38_0734	putative fatty acid alpha hydroxylase
629201..628749 c	PAVCKPL38_0804	Mobile element protein
1211165..1210227 c	PAVCKPL38_0847	N-Acetyl-D-glucosamine ABC transport system, permease protein 2
2436773..2437393	PAVCKPL38_0875	Type I restriction-modification system, DNA-methyltransferase subunit M (EC 2.1.1.72)
1217307..1217426	PAVCKPL38_0892	hypothetical protein
1519733..1518846 c	PAVCKPL38_0894	Histidinol phosphatase and related hydrolases of the PHP family
546871..546746 c	PAVCKPL38_0968	hypothetical protein
1225811..1225626 c	PAVCKPL38_0985	hypothetical protein
17419..17709	PAVCKPL38_0995	Mobile element protein
877016..876726 c	PAVCKPL38_1234	Mobile element protein
2071854..2072153	PAVCKPL38_1014	ATP-binding protein p271
2197217..2197456	PAVCKPL38_1028	hypothetical protein
2167772..2167605 c	PAVCKPL38_1141	FIG00945221: hypothetical protein
1686118..1687173	PAVCKPL38_1150	Trehalose synthase (EC 5.4.99.16)
2391536..2391156 c	PAVCKPL38_1205	hypothetical protein
1252807..1252941	PAVCKPL38_1233	hypothetical protein
1211979..1211173 c	PAVCKPL38_1246	N-Acetyl-D-glucosamine ABC transport system, permease protein 1
2335254..2335826	PAVCKPL38_1293	fatty acid alpha hydroxylase
2216424..2216573	PAVCKPL38_1332	hydrolase, haloacid dehalogenase-like family
894522..895145	PAVCKPL38_1377	hypothetical protein
1231212..1231030 c	PAVCKPL38_1430	hypothetical protein
1214269..1212110 c	PAVCKPL38_1456	Alpha-galactosidase (EC 3.2.1.22)
370013..369741 c	PAVCKPL38_1499	Anthranilate synthase, amidotransferase component (EC 4.1.3.27) @ Para-aminobenzoate synthase, amidotransferase component (EC 2.6.1.85)
1228595..1228948	PAVCKPL38_1504	Mobile element protein
2169383..2169261 c	PAVCKPL38_1539	hypothetical protein
2070049..2071857	PAVCKPL38_1551	Mobile element protein
1520253..1519762 c	PAVCKPL38_1560	Histidinol phosphatase and related hydrolases of the PHP family
785806..785693 c	PAVCKPL38_1566	hypothetical protein
866776..867000	PAVCKPL38_1599	hypothetical protein
50447..51094	PAVCKPL38_1699	FIG00545909: hypothetical protein
1234555..1235307	PAVCKPL38_1717	ATP-binding protein Irp6C
1210216..1208855 c	PAVCKPL38_1816	extracellular solute-binding protein, family 1
1520941..1520243 c	PAVCKPL38_1821	Histidinol phosphatase and related hydrolases of the PHP family
1717156..1717578	PAVCKPL38_1843	DNA primase/helicase, phage-associated
2156445..2156609	PAVCKPL38_1882	hypothetical protein
270092..269754 c	PAVCKPL38_1884	hypothetical protein
496371..496502	PAVCKPL38_1908	hypothetical protein
58764..59213	PAVCKPL38_1958	hypothetical protein
2216585..2216752	PAVCKPL38_2003	hydrolase, haloacid dehalogenase-like family
1227562..1226981 c	PAVCKPL38_2016	ABC transporter, ATP-binding protein
1249086..1248973 c	PAVCKPL38_2031	hypothetical protein
1228190..1228486	PAVCKPL38_2053	Mobile element protein
785395..785565	PAVCKPL38_2065	hypothetical protein
2148162..2147482 c	PAVCKPL38_2085	Dipeptide transport ATP-binding protein DppD (TC 3.A.1.5.2)
1193262..1193555	PAVCKPL38_2087	FIG00945820: hypothetical protein
577982..578251	PAVCKPL38_2248	Protein YidD
2068477..2068082 c	PAVCKPL38_2259	putative GntR-family transcriptional regulator
1233464..1234558	PAVCKPL38_2272	Iron(III) dicitrate transport system permease protein FecD (TC 3.A.1.14.1)
1299314..1298265 c	PAVCKPL38_2314	hypothetical protein
1450670..1450801	PAVCKPL38_2322	hypothetical protein
715935..716306	PAVCKPL38_2324	sulfatase
